# Supplementary material for: Monitoring air pollutants in urbanized hydrothermal areas: challenges and benefits of traditional measurement strategies
Source: Environ Geochem Health. 2025 Mar 16;47(4):120. doi: 10.1007/s10653-025-02422-y (PMC11911267; doi:10.1007/s10653-025-02422-y)
Supplement: Supplementary file 1 — Supplementary file1 (R 4 kb) [file 10653_2025_2422_MOESM1_ESM.r]

#HYSPLIT Backtrajectory Analysis
library(splitr)
library(lubridate)
library(leaflet)

#library(devtools)
#install_github("rich-iannone/splitr")

#Prevent timing out
getOption('timeout')
options(timeout=10000)

#Build the model 

trajectory_model <-hysplit_trajectory(
    lat = 41.9534982,                  
    lon = 12.7178550,
    height = 50,
    duration = 24,
    met_type = "reanalysis",
    direction	= "backward",
    days = seq(
      lubridate::ymd("2021-08-04"),
      lubridate::ymd("2021-08-07"),
      by = "1 day"
    ),
    daily_hours = c(3,15)
  )

#Remove the missing values (NAs)

trajectory_model_complete <-trajectory_model[complete.cases(trajectory_model), ]

#Plot the trajectories


#####Run the following lines of codes to create "trajectory_plot_new" function## 

trajectory_plot_new <- function(x,
                            show_hourly = TRUE,
                            color_scheme = "cycle_hues") {
  
  if (inherits(x, "trajectory_model")) {
    if (!is.null(x$traj_df)) {
      traj_df <- x$traj_df
    } else {
      stop("There is no data available for plotting.")
    }
  }
  
  if (inherits(x, "data.frame")) {
    if (all(c("run", "receptor", "hour_along", "traj_dt",
              "lat", "lon", "height", "traj_dt_i") %in% colnames(x))) {
      traj_df <- x
    } else {
      stop("This tibble does not contain plottable trajectory data.")
    }
  }
  
  dt_runs <- traj_df$traj_dt_i %>% unique() %>% length()
  
  if (color_scheme == "cycle_hues") {
    colors <- scales::hue_pal(c = 90, l = 70)(dt_runs)
  } else if (color_scheme == "increasingly_gray") {
    colors <- scales::grey_pal(0.7, 0.1)(dt_runs)
  }
  
  # Correct longitude values near prime meridian
  traj_df$lon[which(traj_df$lon > 0)] <- 
    traj_df$lon[which(traj_df$lon > 0)] - (180*2)
  
  receptors <-
    traj_df %>%
    dplyr::pull(receptor) %>%
    unique()
  
  dates <-
    traj_df %>%
    dplyr::pull(traj_dt_i) %>%
    unique()
  
  traj_plot <- 
    leaflet::leaflet() %>%
    leaflet::addProviderTiles(
      provider = "OpenStreetMap",
      group = "OpenStreetMap"
    ) %>%
    leaflet::addProviderTiles(
      provider = "CartoDB.DarkMatter",
      group = "CartoDB Dark Matter"
    ) %>%
    leaflet::addProviderTiles(
      provider = "CartoDB.Positron",
      group = "CartoDB Positron"
    ) %>%
    leaflet::addProviderTiles(
      provider = "Esri.WorldTerrain",
      group = "ESRI World Terrain"
    ) %>%
    
    leaflet::fitBounds(
      lng1 = min(traj_df[["lon"]]),
      lat1 = min(traj_df[["lat"]]),
      lng2 = max(traj_df[["lon"]]),
      lat2 = max(traj_df[["lat"]])
    ) %>%
    leaflet::addLayersControl(
      baseGroups = c(
        "CartoDB Positron", "CartoDB Dark Matter",
       "ESRI World Terrain"
      ),
      overlayGroups = c("trajectory_points", "trajectory_paths"),
      position = "topright"
    )
  
  # Get different trajectories by receptor and by date
  for (i in seq_along(receptors)) {
    
    receptor_i <- receptors[i]
    
    for (j in seq_along(dates)) {
      
      date_i <- dates[j]
      
      wind_traj_ij <-
        traj_df %>%
        dplyr::filter(
          receptor == receptor_i,
          traj_dt_i == date_i
        )
      
      popup <- 
        paste0(
          "<strong>trajectory</strong> ", wind_traj_ij[["traj_dt_i"]],
          "<br><strong>at time</strong> ", wind_traj_ij[["traj_dt"]],
          " (", wind_traj_ij[["hour_along"]],
          " h)<br><strong>height</strong> ", wind_traj_ij[["height"]],
          " <font size=\"1\">m AGL</font> / ",
          "<strong>P</strong> ", wind_traj_ij[["pressure"]],
          " <font size=\"1\">hPa</font>"
        )
      
      traj_plot <-
        traj_plot %>%
        leaflet::addPolylines(
          lng = wind_traj_ij[["lon"]],
          lat = wind_traj_ij[["lat"]],
          group = "trajectory_paths",
          weight = 2,
          smoothFactor = 1,
          color = colors[j]
        ) %>%
        leaflet::addCircles(
          lng = wind_traj_ij[["lon"]],
          lat = wind_traj_ij[["lat"]],
          group = "trajectory_points",
          radius = 250,
          fill = TRUE,
          color = colors[j],
          fillColor = colors[j], 
          popup = popup
        )
    }
  }
  # Add legend
  traj_plot <- traj_plot %>%
    addLegend(
      position = "bottomright",
      colors = colors,
      labels = unique(x$traj_dt_i),
      title = "Trajectory Dates"
    )
  
  traj_plot
}


############# Use the function "trajectory_plot_new" on "trajectory_model_complete" data set##

trajectory_plot_new(trajectory_model_complete)


library(htmlwidgets)
saveWidget(trajectory_plot_new(trajectory_model_complete), "map.html", selfcontained = FALSE)
library(webshot)
webshot("map.html", "S1.png", vwidth = 2000, vheight = 1500, zoom = 3)
