# Supplementary material for: Monitoring air pollutants in urbanized hydrothermal areas: challenges and benefits of traditional measurement strategies
Source: Environ Geochem Health. 2025 Mar 16;47(4):120. doi: 10.1007/s10653-025-02422-y (PMC11911267; doi:10.1007/s10653-025-02422-y)
Supplement: Supplementary file 2 — Supplementary file2 (XLSX 797 kb) [file 10653_2025_2422_MOESM2_ESM.xlsx]

## Sheet: Foglio1
date	HP_CH4	CO2	d13CH4	d13CO2	SO2	H2S
2021-08-04 12:44:00	2.00077	426.93	-50.8742	-7.58104	NA	25.6829
2021-08-04 12:45:00	2.00028	429.692	-52.5521	-6.98912	1.05305	28.5883
2021-08-04 12:46:00	1.99543	423.307	-50.9145	-7.48408	1.31292	30.1877
2021-08-04 12:47:00	1.99296	420.379	-50.6836	-7.28573	1.65194	24.3654
2021-08-04 12:48:00	1.99146	423.117	-51.8325	-6.92709	2.51504	20.6115
2021-08-04 12:49:00	1.99158	426.788	-51.0041	-7.53668	3.22296	34.1818
2021-08-04 12:50:00	1.99042	425.549	-51.8915	-7.13436	2.90481	44.7388
2021-08-04 12:51:00	1.98834	421.665	-50.8413	-7.28636	2.52545	28.5862
2021-08-04 12:52:00	1.98753	419.736	-52.0446	-6.9543	1.74043	15.38
2021-08-04 12:53:00	1.98759	419.264	-51.2513	-7.25682	1.0751	18.8735
2021-08-04 12:54:00	1.98832	422.048	-51.9465	-6.92588	1.20466	21.2896
2021-08-04 12:55:00	1.98825	422.574	-51.3469	-6.77697	1.44066	21.7249
2021-08-04 12:56:00	1.9889	422.94	-50.5945	-7.09158	2.38222	20.5134
2021-08-04 12:57:00	1.99004	423.475	-51.2738	-6.63632	3.18261	13.2066
2021-08-04 12:58:00	1.99	424.178	-50.9128	-6.86872	3.04609	7.43762
2021-08-04 12:59:00	1.98913	421.348	-52.8975	-7.2587	2.82871	5.72718
2021-08-04 13:00:00	1.9884	418.912	-51.497	-7.04826	2.07553	5.42863
2021-08-04 13:01:00	1.98879	417.137	-51.2347	-6.66171	1.50205	10.7532
2021-08-04 13:02:00	1.98857	417.272	-50.3005	-6.58732	2.11865	14.2882
2021-08-04 13:03:00	1.98924	421.548	-51.8561	-6.44109	2.66966	13.9184
2021-08-04 13:04:00	1.98974	424.11	-49.8499	-6.83343	2.78634	13.6422
2021-08-04 13:05:00	1.98886	424.48	-51.446	-7.06146	2.82555	11.1851
2021-08-04 13:06:00	1.98697	421.49	-50.6725	-7.17753	2.35172	10.6864
2021-08-04 13:07:00	1.98653	419.798	-53.12	-6.85486	1.93912	19.6969
2021-08-04 13:08:00	1.9871	421.738	-50.9824	-7.02659	1.93213	26.5191
2021-08-04 13:09:00	1.98597	424.051	-51.9653	-6.66541	1.86314	21.584
2021-08-04 13:10:00	1.98552	425.907	-50.8567	-6.58534	1.38338	17.5092
2021-08-04 13:11:00	1.98414	424.231	-51.2681	-6.74165	NA	16.3747
2021-08-04 13:12:00	1.98419	422.501	-50.8638	-6.53671	NA	14.6523
2021-08-04 13:13:00	1.98602	423.354	-51.6764	-6.28823	NA	10.659
2021-08-04 13:14:00	1.985	424.144	-52.8528	-6.50626	NA	7.22811
2021-08-04 13:15:00	1.97888	421.231	-50.2193	-6.67335	1.12847	9.96568
2021-08-04 13:16:00	1.97676	421.939	-52.5116	-6.42896	1.55745	11.4578
2021-08-04 13:17:00	1.97503	419.626	-53.3663	-6.97463	1.88326	5.90879
2021-08-04 13:18:00	1.97199	417.124	-53.9911	-6.53639	1.52563	1.99719
2021-08-04 13:19:00	1.96939	416.294	-51.4996	-6.58484	1.20812	4.37228
2021-08-04 13:20:00	1.96834	417.056	-51.3319	-6.63651	1.15613	6.56831
2021-08-04 13:21:00	1.96842	420.505	-51.5398	-6.86256	1.10325	9.33899
2021-08-04 13:22:00	1.96833	423.363	-51.2365	-6.61031	1.04452	11.341
2021-08-04 13:23:00	1.96733	422.61	-52.4757	-6.54533	1.01655	8.18376
2021-08-04 13:24:00	1.96518	420.058	-52.3937	-6.86643	1.19219	5.20355
2021-08-04 13:25:00	1.96417	418.78	-52.0073	-6.504	1.36362	4.75164
2021-08-04 13:26:00	1.9656	421.727	-51.0646	-6.90067	1.50681	4.69516
2021-08-04 13:27:00	1.96743	423.823	-52.041	-6.95276	1.5741	7.14667
2021-08-04 13:28:00	1.96747	422.992	-52.1209	-7.03867	1.13835	9.26331
2021-08-04 13:29:00	1.96599	420.382	-53.2975	-6.86304	NA	5.7554
2021-08-04 13:30:00	1.96382	417.783	-51.2164	-7.17559	NA	2.40487
2021-08-04 13:31:00	1.96195	417.386	-52.3775	-7.11179	NA	3.14923
2021-08-04 13:32:00	1.96207	417.19	-53.2656	-6.92461	1.24914	3.69364
2021-08-04 13:33:00	1.96196	417.034	-52.8763	-7.13254	1.45885	3.89889
2021-08-04 13:34:00	1.9623	417.741	-52.2587	-7.13362	1.3352	4.30473
2021-08-04 13:35:00	1.96274	419.153	-53.847	-6.50695	1.20903	3.83382
2021-08-04 13:36:00	1.96112	416.932	-52.6402	-6.77723	1.06601	3.40444
2021-08-04 13:37:00	1.96009	415.205	-52.3973	-7.19189	NA	3.15391
2021-08-04 13:38:00	1.96049	415.131	-51.7612	-7.06263	NA	3.11982
2021-08-04 13:39:00	1.96103	416.174	-52.9314	-7.2593	NA	3.74451
2021-08-04 13:40:00	1.95972	415.285	-51.2683	-7.02253	1.00991	3.56746
2021-08-04 13:41:00	1.9599	415.22	-53.5885	-7.03036	1.39509	2.70195
2021-08-04 13:42:00	1.95925	414.643	-54.0213	-6.78225	NA	2.82202
2021-08-04 13:43:00	1.95852	414.685	-51.2056	-6.72913	NA	3.44073
2021-08-04 13:44:00	1.95957	417.003	-52.1591	-6.57228	NA	3.16609
2021-08-04 13:45:00	1.96094	419.079	-52.8862	-6.79083	1.26585	2.35205
2021-08-04 13:46:00	1.96034	418.206	-52.8521	-6.96916	1.16187	2.45824
2021-08-04 13:47:00	1.95914	416.272	-53.7166	-7.15576	NA	5.73386
2021-08-04 13:48:00	1.95889	415.999	-53.2959	-7.08932	NA	9.11382
2021-08-04 13:49:00	1.95778	414.828	-52.6163	-6.85873	NA	10.2237
2021-08-04 13:50:00	1.95694	414.028	-53.3236	-6.8237	NA	10.0262
2021-08-04 13:51:00	1.95586	414.317	-53.2462	-7.07971	1.06691	8.26018
2021-08-04 13:52:00	1.95645	415.41	-52.4578	-6.65061	NA	7.59071
2021-08-04 13:53:00	1.95665	415.286	-52.5551	-7.0268	NA	7.93128
2021-08-04 13:54:00	1.95607	413.993	-54.008	-7.12372	1.41434	7.37721
2021-08-04 13:55:00	1.9563	413.45	-52.5801	-7.08838	2.21484	9.53812
2021-08-04 13:56:00	1.9581	414.301	-54.0747	-6.79788	1.51997	12.1244
2021-08-04 13:57:00	1.95802	414.814	-53.3597	-7.13427	NA	7.49682
2021-08-04 13:58:00	1.9554	414.336	-53.2349	-7.27533	1.18038	2.79753
2021-08-04 13:59:00	1.95374	413.811	-53.3201	-7.01574	1.38683	2.98802
2021-08-04 14:00:00	1.95495	414.096	-52.4642	-7.54067	1.41334	3.46213
2021-08-04 14:01:00	1.95554	413.934	-53.4369	-7.49935	1.41338	4.64856
2021-08-04 14:02:00	1.95555	413.82	-53.3858	-7.44744	1.23788	5.75368
2021-08-04 14:03:00	1.95561	413.802	-54.1819	-7.00009	1.08451	5.13731
2021-08-04 14:04:00	1.95635	413.766	-53.8285	-7.29483	1.07779	4.34107
2021-08-04 14:05:00	1.95741	413.592	-52.8473	-7.1099	1.08051	3.31801
2021-08-04 14:06:00	1.95943	414.121	-52.6475	-7.10619	1.14573	2.30186
2021-08-04 14:07:00	1.96111	415.951	-52.8949	-7.27444	1.18792	1.76684
2021-08-04 14:08:00	1.96246	417.486	-52.9391	-7.69649	1.07736	1.87466
2021-08-04 14:09:00	1.96465	418.678	-53.2964	-6.95265	1.00773	5.18911
2021-08-04 14:10:00	1.96536	420.378	-53.6027	-6.90707	1.2092	7.75769
2021-08-04 14:11:00	1.96411	420.351	-53.3236	-7.16658	1.34159	7.25706
2021-08-04 14:12:00	1.96307	417.933	-53.3636	-7.2181	1.01654	8.03702
2021-08-04 14:13:00	1.96476	417.077	-52.983	-7.78343	NA	14.178
2021-08-04 14:14:00	1.9659	416.173	-52.7031	-7.36456	1.16793	18.0078
2021-08-04 14:15:00	1.96519	417.564	-54.5583	-7.77047	1.48999	10.6661
2021-08-04 14:16:00	1.96267	418.518	-53.0931	-7.13854	1.40493	4.63291
2021-08-04 14:17:00	1.9601	417.008	-54.0552	-6.83935	1.34629	4.54195
2021-08-04 14:18:00	1.95963	415.473	-52.6048	-6.92628	1.4623	4.31451
2021-08-04 14:19:00	1.96103	414.782	-53.6936	-6.91497	1.51281	4.40697
2021-08-04 14:20:00	1.96249	414.827	-51.5376	-7.24634	1.13007	4.77226
2021-08-04 14:21:00	1.96355	415.403	-53.2689	-7.35956	NA	3.96097
2021-08-04 14:22:00	1.96388	415.519	-54.2358	-6.61563	1.34786	2.49441
2021-08-04 14:23:00	1.96348	415.428	-53.1307	-6.91052	1.71957	1.80475
2021-08-04 14:24:00	1.96065	414.33	-51.3926	-6.7091	1.33057	1.91989
2021-08-04 14:25:00	1.95836	413.73	-52.8046	-7.64506	1.09545	2.17387
2021-08-04 14:26:00	1.95691	414.072	-53.8177	-7.15931	1.88059	1.42692
2021-08-04 14:27:00	1.95678	414.345	-52.9756	-6.6647	2.46742	1.0063
2021-08-04 14:28:00	1.95683	414.992	-52.0685	-7.47906	1.74072	1.94924
2021-08-04 14:29:00	1.95556	416.28	-54.9652	-7.22973	1.11779	3.12124
2021-08-04 14:30:00	1.95363	416.068	-53.4743	-6.92679	1.18259	3.78495
2021-08-04 14:31:00	1.95223	416.457	-54.1705	-7.29433	1.25249	5.62845
2021-08-04 14:32:00	1.94863	416.26	-53.6879	-7.29835	1.35618	7.35973
2021-08-04 14:33:00	1.94599	417.161	-53.3828	-7.21362	1.38841	8.64091
2021-08-04 14:34:00	1.94483	417.979	-52.6594	-7.08139	NA	9.88354
2021-08-04 14:35:00	1.94378	416.657	-53.6723	-7.5908	NA	7.60278
2021-08-04 14:36:00	1.94251	415.731	-54.0188	-7.16792	1.20968	5.33166
2021-08-04 14:37:00	1.94182	415.326	-53.224	-7.11634	1.71155	9.01822
2021-08-04 14:38:00	1.94187	415.745	-53.5255	-7.61896	1.75696	11.9284
2021-08-04 14:39:00	1.94214	416.261	-54.3477	-7.10428	1.77344	6.70221
2021-08-04 14:40:00	1.94216	415.751	-53.0925	-7.20862	1.59831	2.3003
2021-08-04 14:41:00	1.94195	414.621	-54.3712	-7.14232	1.4223	2.09222
2021-08-04 14:42:00	1.94121	414.349	-52.7734	-7.88135	1.24057	1.88057
2021-08-04 14:43:00	1.94077	414.475	-54.4517	-7.66208	1.04528	1.6206
2021-08-04 14:44:00	1.94142	414.875	-52.6897	-7.49249	NA	1.59992
2021-08-04 14:45:00	1.94216	415.575	-54.1732	-7.06233	NA	2.47728
2021-08-04 14:46:00	1.94228	418.207	-54.9909	-7.86467	NA	2.64328
2021-08-04 14:47:00	1.94204	420.807	-54.1557	-7.55123	1.30397	2.17043
2021-08-04 14:48:00	1.94225	418.956	-54.3334	-6.94729	1.10935	2.18936
2021-08-04 14:49:00	1.9416	420.825	-51.8577	-7.26008	NA	2.01373
2021-08-04 14:50:00	1.94173	424.639	-53.0671	-7.34262	NA	2.23204
2021-08-04 14:51:00	1.94156	429.676	-53.8453	-7.42174	NA	4.02763
2021-08-04 14:52:00	1.94168	432.123	-56.1196	-7.66505	1.01118	4.58552
2021-08-04 14:53:00	1.94162	428.462	-56.003	-7.40342	1.58619	2.99181
2021-08-04 14:54:00	1.94115	424.816	-54.008	-7.08064	1.44356	2.34072
2021-08-04 14:55:00	1.94077	422.183	-52.1118	-7.23281	1.27692	3.19544
2021-08-04 14:56:00	1.94096	419.854	-53.2422	-7.17036	NA	4.07863
2021-08-04 14:57:00	1.94187	420.221	-52.2974	-7.35705	NA	4.07759
2021-08-04 14:58:00	1.94136	419.494	-54.0018	-6.95084	NA	4.05842
2021-08-04 14:59:00	1.94043	417.603	-53.4043	-7.03928	NA	4.78445
2021-08-04 15:00:00	1.93939	415.73	-54.7348	-7.10506	NA	4.76017
2021-08-04 15:01:00	1.93954	414.824	-54.6593	-6.91095	1.081	3.02549
2021-08-04 15:02:00	1.93975	414.689	-53.1588	-7.32697	NA	2.08105
2021-08-04 15:03:00	1.93987	414.434	-53.138	-7.49149	NA	2.2337
2021-08-04 15:04:00	1.93984	414.302	-54.6076	-7.07465	1.15485	1.75589
2021-08-04 15:05:00	1.93952	414.493	-53.7233	-7.18224	1.58265	2.37352
2021-08-04 15:06:00	1.93946	413.99	-54.0533	-7.12313	1.01037	3.73558
2021-08-04 15:07:00	1.93902	413.438	-53.7672	-7.37114	NA	3.26969
2021-08-04 15:08:00	1.93939	413.335	-54.6322	-7.29725	1.02797	2.00361
2021-08-04 15:09:00	1.93972	413.71	-53.4767	-7.5876	1.37894	1.45198
2021-08-04 15:10:00	1.94001	414.851	-53.9431	-7.12747	1.04017	1.73925
2021-08-04 15:11:00	1.94034	415.902	-56.1067	-7.48058	NA	2.9672
2021-08-04 15:12:00	1.9404	414.854	-56.0518	-7.66363	NA	3.67484
2021-08-04 15:13:00	1.94072	414.04	-54.2811	-7.48382	NA	3.04491
2021-08-04 15:14:00	1.94132	415.809	-53.9218	-7.2806	NA	2.8961
2021-08-04 15:15:00	1.94095	416.175	-54.8631	-7.26352	NA	5.03589
2021-08-04 15:16:00	1.94145	416.171	-54.6063	-7.48185	1.16057	6.1953
2021-08-04 15:17:00	1.94044	415.916	-53.9283	-7.34943	1.59614	4.66821
2021-08-04 15:18:00	1.93979	414.637	-56.2168	-7.38352	1.43245	3.77661
2021-08-04 15:19:00	1.93988	414.302	-54.3703	-7.44491	1.27343	3.12904
2021-08-04 15:20:00	1.94001	415.251	-54.3654	-7.595	1.14393	2.53128
2021-08-04 15:21:00	1.94084	413.902	-55.3531	-7.44639	1.00244	2.47098
2021-08-04 15:22:00	1.94092	412.778	-54.5138	-7.26538	NA	2.42414
2021-08-04 15:23:00	1.94108	412.441	-54.3131	-7.70493	NA	1.93194
2021-08-04 15:24:00	1.94121	412.675	-55.1174	-8.03504	NA	1.55814
2021-08-04 15:25:00	1.94122	412.966	-54.4366	-7.43023	NA	2.37306
2021-08-04 15:26:00	1.94138	412.878	-53.9419	-7.27839	NA	2.8034
2021-08-04 15:27:00	1.94192	412.485	-54.7764	-7.602	NA	2.57366
2021-08-04 15:28:00	1.9421	412.55	-54.7478	-7.55358	1.03316	2.20158
2021-08-04 15:29:00	1.94182	412.715	-53.6423	-7.7373	1.29198	1.6501
2021-08-04 15:30:00	1.94131	412.997	-54.4028	-7.46158	1.20098	1.64124
2021-08-04 15:31:00	1.94143	413.654	-53.8367	-7.77655	1.13556	2.8842
2021-08-04 15:32:00	1.94186	414.142	-53.4188	-7.24945	1.23946	3.64369
2021-08-04 15:33:00	1.94192	413.963	-55.4706	-7.84935	1.28718	2.3788
2021-08-04 15:34:00	1.94215	414.144	-54.7428	-7.51071	NA	1.6641
2021-08-04 15:35:00	1.94263	415.651	-53.9735	-7.66327	NA	2.04819
2021-08-04 15:36:00	1.94251	415.986	-55.2139	-7.51081	NA	1.99588
2021-08-04 15:37:00	1.94234	415.092	-54.0282	-7.64984	1.23498	2.46466
2021-08-04 15:38:00	1.94214	413.971	-54.8762	-7.74917	1.40366	2.92248
2021-08-04 15:39:00	1.94203	413.063	-53.7658	-7.54583	1.59532	2.72345
2021-08-04 15:40:00	1.94191	412.407	-54.995	-7.66702	1.93918	2.25122
2021-08-04 15:41:00	1.94213	412.127	-55.2178	-7.86351	2.1418	1.11859
2021-08-04 15:42:00	1.94195	411.867	-55.8623	-7.73994	1.40866	1.05483
2021-08-04 15:43:00	1.9416	411.805	-54.5509	-7.66326	NA	1.74871
2021-08-04 15:44:00	1.94216	411.837	-54.2425	-7.75327	1.01362	1.80223
2021-08-04 15:45:00	1.94249	412.163	-54.2672	-7.86188	1.14923	3.14265
2021-08-04 15:46:00	1.94258	412.328	-55.601	-7.7198	NA	4.62921
2021-08-04 15:47:00	1.94191	412.323	-54.3889	-7.38078	NA	3.58204
2021-08-04 15:48:00	1.94172	412.711	-55.1236	-7.8249	NA	2.62656
2021-08-04 15:49:00	1.94157	412.605	-53.6349	-7.37343	NA	5.4925
2021-08-04 15:50:00	1.94212	413.187	-55.3434	-7.82907	NA	8.26557
2021-08-04 15:51:00	1.94236	414.064	-54.8899	-7.29808	NA	6.94367
2021-08-04 15:52:00	1.94236	413.817	-54.5678	-7.59741	NA	4.54706
2021-08-04 15:53:00	1.94219	412.747	-54.7422	-7.48304	1.56953	2.38142
2021-08-04 15:54:00	1.94192	412.309	-53.2886	-7.71395	1.32303	1.3571
2021-08-04 15:55:00	1.94196	412.212	-55.0214	-7.58534	1.1131	1.61961
2021-08-04 15:56:00	1.94171	412.236	-54.1844	-7.20996	1.1454	1.55623
2021-08-04 15:57:00	1.94062	412.708	-53.5619	-7.45154	1.1216	NA
2021-08-04 15:58:00	1.93899	413.326	-56.3486	-7.75258	NA	NA
2021-08-04 15:59:00	1.93856	413.689	-53.9143	-7.64275	NA	1.87741
2021-08-04 16:00:00	1.93784	413.909	-54.5551	-7.32258	NA	1.94938
2021-08-04 16:01:00	1.93773	413.833	-55.1756	-7.36391	1.42567	1.83192
2021-08-04 16:02:00	1.93836	413.542	-53.9774	-8.18483	1.36728	2.26009
2021-08-04 16:03:00	1.93909	412.961	-56.2753	-7.76682	1.29868	2.9533
2021-08-04 16:04:00	1.93941	413.344	-54.4956	-7.71897	1.16245	3.57941
2021-08-04 16:05:00	1.94001	414.46	-54.8606	-7.64113	1.02197	3.31676
2021-08-04 16:06:00	1.94013	414.981	-54.9088	-7.71091	NA	3.10857
2021-08-04 16:07:00	1.93986	414.447	-56.2671	-7.25297	NA	3.06886
2021-08-04 16:08:00	1.93984	414.154	-53.0117	-7.31644	NA	3.00289
2021-08-04 16:09:00	1.93988	415.298	-55.1147	-7.75646	NA	2.97499
2021-08-04 16:10:00	1.93913	416.602	-54.9888	-7.36935	NA	2.59029
2021-08-04 16:11:00	1.93927	416.619	-55.9278	-7.4493	NA	2.02981
2021-08-04 16:12:00	1.9396	414.614	-54.8078	-7.52719	NA	1.92317
2021-08-04 16:13:00	1.9393	412.987	-55.1828	-7.4023	NA	2.20054
2021-08-04 16:14:00	1.93921	412.394	-56.4444	-7.73736	1.03402	1.93257
2021-08-04 16:15:00	1.93881	412.919	-54.0153	-7.62496	1.40168	1.61092
2021-08-04 16:16:00	1.93897	413.383	-55.1429	-7.85879	1.45389	1.56034
2021-08-04 16:17:00	1.93893	413.179	-55.2271	-7.63766	1.40135	1.32034
2021-08-04 16:18:00	1.93872	413.048	-55.9707	-7.89678	NA	1.90925
2021-08-04 16:19:00	1.93821	412.95	-53.8323	-7.87868	NA	3.24927
2021-08-04 16:20:00	1.93816	412.69	-54.0661	-7.70639	NA	3.4528
2021-08-04 16:21:00	1.93806	413.003	-55.0207	-7.58732	NA	2.40441
2021-08-04 16:22:00	1.93835	413.012	-54.8929	-7.2797	NA	1.71646
2021-08-04 16:23:00	1.93862	413.712	-54.7934	-7.65713	NA	1.72049
2021-08-04 16:24:00	1.93863	414.3	-54.124	-8.02006	NA	1.64197
2021-08-04 16:25:00	1.9389	414.087	-55.1647	-7.65216	1.07678	1.93596
2021-08-04 16:26:00	1.93867	414.136	-55.8633	-7.88561	NA	2.82089
2021-08-04 16:27:00	1.93843	414.178	-55.2854	-7.62424	NA	3.12457
2021-08-04 16:28:00	1.93856	414.617	-56.3508	-7.85182	NA	2.45968
2021-08-04 16:29:00	1.93892	414.55	-55.9093	-7.58967	1.20443	2.06693
2021-08-04 16:30:00	1.93942	414.428	-55.9596	-7.67303	1.31495	1.993
2021-08-04 16:31:00	1.93944	414.512	-54.832	-7.75964	1.37329	1.34967
2021-08-04 16:32:00	1.93913	413.338	-54.7921	-7.96954	1.08603	1.16322
2021-08-04 16:33:00	1.93928	412.614	-56.2088	-7.47875	NA	1.64541
2021-08-04 16:34:00	1.93983	412.597	-57.1847	-7.65171	1.09388	1.89203
2021-08-04 16:35:00	1.94009	412.712	-55.2569	-7.85565	1.2853	3.56919
2021-08-04 16:36:00	1.94049	412.867	-55.0859	-7.53236	1.23957	5.13272
2021-08-04 16:37:00	1.94045	412.652	-55.7027	-7.49935	1.1752	4.38935
2021-08-04 16:38:00	1.94106	413.018	-55.8069	-7.34226	NA	3.83541
2021-08-04 16:39:00	1.94143	413.52	-56.26	-7.37583	NA	3.73617
2021-08-04 16:40:00	1.9412	413.339	-55.7927	-7.27842	NA	3.70323
2021-08-04 16:41:00	1.94097	413.615	-54.5468	-7.48819	NA	3.13398
2021-08-04 16:42:00	1.94096	413.641	-55.8413	-7.35572	1.12603	1.68986
2021-08-04 16:43:00	1.94111	412.941	-56.6018	-7.60305	1.79477	1.43701
2021-08-04 16:44:00	1.9413	412.473	-53.4773	-7.59562	1.24858	2.34965
2021-08-04 16:45:00	1.94151	412.544	-56.0235	-7.79754	NA	2.83996
2021-08-04 16:46:00	1.94169	412.314	-55.5131	-7.39055	NA	2.62472
2021-08-04 16:47:00	1.9415	412.399	-55.5582	-7.62258	1.03556	2.00356
2021-08-04 16:48:00	1.94144	412.797	-56.5257	-7.82054	NA	2.26117
2021-08-04 16:49:00	1.94144	412.326	-55.2463	-7.63708	NA	3.21747
2021-08-04 16:50:00	1.94123	411.896	-55.5932	-7.33458	NA	2.92519
2021-08-04 16:51:00	1.94119	412.202	-55.8253	-7.41378	1.12984	2.41415
2021-08-04 16:52:00	1.94133	412.313	-55.297	-7.69983	NA	2.61332
2021-08-04 16:53:00	1.94199	412.714	-55.8599	-7.85591	NA	2.53801
2021-08-04 16:54:00	1.9421	413.505	-53.6193	-7.16754	NA	2.23971
2021-08-04 16:55:00	1.94243	414.49	-56.3542	-7.88384	1.03392	2.06642
2021-08-04 16:56:00	1.94277	414.846	-56.7135	-7.70972	NA	2.13962
2021-08-04 16:57:00	1.94286	414.603	-55.5261	-7.23741	NA	2.50003
2021-08-04 16:58:00	1.94282	413.727	-56.5767	-7.51325	1.64826	2.12626
2021-08-04 16:59:00	1.94285	413.194	-55.5246	-7.5146	2.127	1.8424
2021-08-04 17:00:00	1.94282	413.145	-56.0087	-7.70443	1.04109	3.00986
2021-08-04 17:01:00	1.94284	413.171	-56.6471	-7.73299	NA	3.25445
2021-08-04 17:02:00	1.94292	413.16	-56.8789	-7.03472	NA	2.49302
2021-08-04 17:03:00	1.9431	413.251	-54.8278	-7.48786	NA	2.65124
2021-08-04 17:04:00	1.94309	413.4	-55.9846	-7.71229	NA	2.90122
2021-08-04 17:05:00	1.94319	413.451	-55.9381	-7.93861	NA	2.79684
2021-08-04 17:06:00	1.94357	413.534	-55.7377	-7.66801	NA	2.56312
2021-08-04 17:07:00	1.94348	413.084	-54.6471	-7.42158	1.13577	2.69736
2021-08-04 17:08:00	1.94301	412.478	-56.6854	-7.5936	NA	3.45217
2021-08-04 17:09:00	1.94282	412.233	-53.8344	-7.52756	NA	3.74428
2021-08-04 17:10:00	1.94266	412.61	-55.6003	-7.61778	NA	3.48551
2021-08-04 17:11:00	1.943	412.589	-55.1306	-7.7128	NA	4.70966
2021-08-04 17:12:00	1.94283	412.22	-55.7638	-7.40695	1.33455	5.61188
2021-08-04 17:13:00	1.94295	412.387	-55.3246	-7.64898	1.62311	4.33435
2021-08-04 17:14:00	1.94266	412.336	-56.465	-7.5777	1.45399	3.99729
2021-08-04 17:15:00	1.94276	412.003	-56.2285	-7.34572	1.27977	6.86193
2021-08-04 17:16:00	1.94271	412.846	-56.4258	-7.31965	1.07179	8.98694
2021-08-04 17:17:00	1.94309	413.261	-54.7281	-7.34685	NA	5.90568
2021-08-04 17:18:00	1.94269	413.06	-55.9622	-7.71926	1.3327	2.72984
2021-08-04 17:19:00	1.94278	413.43	-55.0639	-7.09954	1.59345	2.49589
2021-08-04 17:20:00	1.94296	413.044	-55.0714	-7.72076	NA	3.08381
2021-08-04 17:21:00	1.94375	412.276	-55.3989	-7.31981	NA	3.33714
2021-08-04 17:22:00	1.94409	412.059	-54.7528	-7.87937	NA	3.01506
2021-08-04 17:23:00	1.94393	412.004	-54.3442	-7.64733	NA	2.65825
2021-08-04 17:24:00	1.94407	412.421	-56.3451	-7.42351	NA	2.61216
2021-08-04 17:25:00	1.94403	412.968	-55.6905	-7.5214	NA	3.16655
2021-08-04 17:26:00	1.94432	414.118	-54.491	-7.69607	NA	3.34586
2021-08-04 17:27:00	1.94427	414.564	-54.3994	-7.13101	NA	2.60455
2021-08-04 17:28:00	1.94445	414.509	-55.2554	-7.21731	NA	1.65264
2021-08-04 17:29:00	1.94425	414.298	-53.8188	-7.62669	1.24549	1.36859
2021-08-04 17:30:00	1.94424	413.555	-55.8572	-7.58728	1.36917	1.32593
2021-08-04 17:31:00	1.94414	414.138	-55.2731	-7.39755	1.48515	1.09235
2021-08-04 17:32:00	1.94418	415.217	-56.0367	-7.17562	1.55015	1.16995
2021-08-04 17:33:00	1.94406	415.479	-55.6108	-7.62029	1.56488	3.02153
2021-08-04 17:34:00	1.94436	415.622	-55.2191	-7.6713	1.24656	4.82771
2021-08-04 17:35:00	1.94427	416.238	-55.3895	-7.37436	1.0048	4.04328
2021-08-04 17:36:00	1.94425	416.101	-56.052	-7.48301	1.27165	3.00666
2021-08-04 17:37:00	1.94426	415.007	-54.9653	-7.67301	1.46081	3.74836
2021-08-04 17:38:00	1.94433	413.446	-55.3597	-7.67564	1.13552	4.85953
2021-08-04 17:39:00	1.94468	413.649	-54.9022	-7.76683	NA	4.97829
2021-08-04 17:40:00	1.94496	413.928	-54.8979	-7.58354	NA	4.79625
2021-08-04 17:41:00	1.94506	413.937	-55.2682	-7.26278	NA	3.98941
2021-08-04 17:42:00	1.94519	414.483	-55.3945	-7.45225	NA	3.63818
2021-08-04 17:43:00	1.9451	413.814	-55.4683	-7.36093	NA	5.33286
2021-08-04 17:44:00	1.94579	413.607	-55.4863	-7.60734	1.20396	6.12125
2021-08-04 17:45:00	1.94608	413.949	-55.3698	-7.61758	1.90314	7.54362
2021-08-04 17:46:00	1.94612	413.887	-54.9659	-7.73314	1.3624	9.66766
2021-08-04 17:47:00	1.94623	413.39	-57.5745	-7.8882	NA	8.13969
2021-08-04 17:48:00	1.94644	413.036	-55.4723	-8.07426	1.01768	6.40537
2021-08-04 17:49:00	1.94605	413.14	-55.779	-7.96944	1.10359	7.08103
2021-08-04 17:50:00	1.94612	413.093	-55.571	-7.81353	1.02564	7.76785
2021-08-04 17:51:00	1.94671	412.771	-54.0798	-7.83307	NA	7.39706
2021-08-04 17:52:00	1.9486	414.197	-55.4328	-7.95339	1.2676	6.45324
2021-08-04 17:53:00	1.95592	416.577	-56.067	-7.70142	1.479	3.80059
2021-08-04 17:54:00	1.96326	417.197	-54.8069	-8.16493	1.27705	1.98794
2021-08-04 17:55:00	1.96615	417.685	-56.941	-7.91533	1.1161	2.96173
2021-08-04 17:56:00	1.96717	417.441	-54.5661	-7.94011	1.22701	3.65609
2021-08-04 17:57:00	1.96661	417.819	-55.1621	-8.02573	1.38327	4.25684
2021-08-04 17:58:00	1.96581	417.932	-55.9544	-7.73888	1.84004	4.41712
2021-08-04 17:59:00	1.965	417.525	-56.0722	-7.76399	2.20706	3.73749
2021-08-04 18:00:00	1.96519	417.372	-54.9892	-8.06638	1.97875	3.53971
2021-08-04 18:01:00	1.96546	417.556	-55.4694	-7.90768	1.69486	2.64563
2021-08-04 18:02:00	1.96528	417.838	-54.8361	-7.97413	1.04264	2.68758
2021-08-04 18:03:00	1.96587	418.368	-55.0784	-8.05257	NA	6.35501
2021-08-04 18:04:00	1.96616	418.366	-54.6723	-8.31271	NA	8.34752
2021-08-04 18:05:00	1.96652	418.827	-54.9833	-8.26845	1.28185	5.32658
2021-08-04 18:06:00	1.96666	419.159	-54.981	-7.83925	1.37299	3.08429
2021-08-04 18:07:00	1.96692	419.18	-54.2498	-8.0349	1.42655	4.30422
2021-08-04 18:08:00	1.96709	419.453	-54.1762	-8.26884	1.23119	5.55562
2021-08-04 18:09:00	1.96702	419.391	-54.1949	-8.65676	1.08199	5.31983
2021-08-04 18:10:00	1.96716	419.73	-54.3084	-7.88258	1.23863	4.77657
2021-08-04 18:11:00	1.96636	419.814	-54.9059	-8.25283	1.32693	4.29101
2021-08-04 18:12:00	1.96564	419.589	-54.7409	-8.11422	NA	4.25344
2021-08-04 18:13:00	1.96516	418.833	-54.0756	-8.0763	NA	4.12882
2021-08-04 18:14:00	1.96504	418.02	-53.4701	-8.38698	NA	3.69471
2021-08-04 18:15:00	1.96457	418.272	-55.29	-8.07617	NA	3.45385
2021-08-04 18:16:00	1.96417	417.765	-55.2452	-8.33424	1.48246	2.69914
2021-08-04 18:17:00	1.96459	417.715	-55.1919	-8.05937	1.9906	2.34268
2021-08-04 18:18:00	1.96527	418.237	-54.4221	-8.02925	1.41708	3.2975
2021-08-04 18:19:00	1.96595	418.234	-55.479	-7.96072	NA	5.65155
2021-08-04 18:20:00	1.9662	417.982	-55.6411	-8.18428	1.31708	6.74191
2021-08-04 18:21:00	1.96615	417.65	-55.2897	-8.07616	1.59236	4.86643
2021-08-04 18:22:00	1.96601	417.134	-54.0035	-7.78916	1.3579	3.63214
2021-08-04 18:23:00	1.96657	418.226	-55.4542	-8.43854	1.15328	3.24155
2021-08-04 18:24:00	1.96702	419.102	-54.4781	-8.45567	1.1468	2.82878
2021-08-04 18:25:00	1.96636	418.306	-55.8957	-8.33366	1.17625	3.54569
2021-08-04 18:26:00	1.96562	417.866	-54.5097	-8.10882	1.44363	4.01704
2021-08-04 18:27:00	1.96562	418.43	-54.7022	-8.20497	1.61781	4.52993
2021-08-04 18:28:00	1.96601	417.893	-55.3652	-8.10601	1.17459	5.40286
2021-08-04 18:29:00	1.96683	417.964	-55.6302	-8.42245	NA	4.45868
2021-08-04 18:30:00	1.96787	417.681	-55.4012	-8.23528	1.25397	3.30426
2021-08-04 18:31:00	1.96818	417.451	-55.8714	-8.51169	1.65007	5.68863
2021-08-04 18:32:00	1.96802	417.547	-55.2067	-8.5803	1.9502	7.86472
2021-08-04 18:33:00	1.96841	417.262	-55.1453	-8.34023	2.11349	8.161
2021-08-04 18:34:00	1.96898	417.241	-53.6441	-8.50241	1.37009	9.24368
2021-08-04 18:35:00	1.96942	417.778	-54.3759	-8.13608	NA	9.35472
2021-08-04 18:36:00	1.97016	418.446	-54.7962	-8.19716	1.388	8.06076
2021-08-04 18:37:00	1.96948	417.73	-56.4932	-7.8149	1.83803	5.25514
2021-08-04 18:38:00	1.96904	417.466	-55.4091	-8.27882	1.38172	3.62178
2021-08-04 18:39:00	1.96907	418.065	-55.7194	-8.18314	1.03474	3.64152
2021-08-04 18:40:00	1.96978	418.179	-54.031	-8.16693	1.41327	2.94692
2021-08-04 18:41:00	1.96964	417.622	-54.2056	-8.05456	1.6566	2.46144
2021-08-04 18:42:00	1.96909	418.052	-55.5621	-8.09488	1.00418	2.94643
2021-08-04 18:43:00	1.96877	418.992	-53.7528	-7.99361	NA	3.81801
2021-08-04 18:44:00	1.96859	419.137	-53.2186	-8.17022	NA	3.92897
2021-08-04 18:45:00	1.96859	419.509	-54.164	-7.99402	NA	3.72917
2021-08-04 18:46:00	1.9685	419.772	-55.1704	-8.66732	1.35831	3.54957
2021-08-04 18:47:00	1.9684	419.529	-54.1672	-7.98005	1.77727	5.46773
2021-08-04 18:48:00	1.96769	418.991	-54.8017	-8.58605	1.64022	7.36088
2021-08-04 18:49:00	1.96694	418.642	-53.1235	-8.02356	1.56909	5.3371
2021-08-04 18:50:00	1.96601	418.355	-54.677	-8.34147	1.93478	3.18843
2021-08-04 18:51:00	1.96605	418.418	-56.6388	-7.81373	2.11632	3.2897
2021-08-04 18:52:00	1.96613	418.891	-55.2445	-8.31874	1.07793	4.44951
2021-08-04 18:53:00	1.96632	419.273	-54.7125	-8.15795	NA	4.33395
2021-08-04 18:54:00	1.96623	418.978	-54.5073	-8.72367	NA	2.99211
2021-08-04 18:55:00	1.96696	418.764	-55.3146	-8.40673	1.24228	2.60428
2021-08-04 18:56:00	1.96786	418.681	-53.3222	-8.31161	1.28808	2.58886
2021-08-04 18:57:00	1.96729	418.103	-55.0839	-8.35412	1.28072	2.3021
2021-08-04 18:58:00	1.96726	417.824	-54.8449	-8.35327	NA	2.56644
2021-08-04 18:59:00	1.96752	417.728	-55.5147	-8.73226	NA	4.018
2021-08-04 19:00:00	1.96713	417.568	-55.1394	-8.62293	1.32654	4.44688
2021-08-04 19:01:00	1.96638	417.227	-54.9229	-8.19055	1.79975	3.98674
2021-08-04 19:02:00	1.96644	417.17	-55.0631	-7.95465	1.20444	4.61166
2021-08-04 19:03:00	1.96622	417.673	-53.6402	-8.72981	NA	5.31895
2021-08-04 19:04:00	1.96563	418.034	-54.2569	-8.75556	NA	5.6778
2021-08-04 19:05:00	1.9646	418.033	-53.0327	-7.78219	NA	4.82231
2021-08-04 19:06:00	1.96453	418.305	-55.8995	-8.39386	NA	3.41219
2021-08-04 19:07:00	1.96418	418.73	-54.3979	-7.99058	NA	3.25669
2021-08-04 19:08:00	1.964	419.578	-53.5057	-8.14405	NA	3.80381
2021-08-04 19:09:00	1.96345	418.449	-54.2048	-8.39083	NA	4.27618
2021-08-04 19:10:00	1.96342	417.917	-54.4351	-8.53114	NA	4.18839
2021-08-04 19:11:00	1.96408	418.171	-54.737	-8.30158	NA	4.29927
2021-08-04 19:12:00	1.96407	418.071	-54.7809	-8.029	NA	4.87429
2021-08-04 19:13:00	1.96357	417.722	-53.9903	-8.42735	NA	5.39664
2021-08-04 19:14:00	1.96276	417.294	-55.6871	-8.3048	NA	5.79409
2021-08-04 19:15:00	1.96327	417.423	-54.0134	-8.35641	NA	5.40309
2021-08-04 19:16:00	1.96313	417.676	-53.9563	-8.47616	NA	4.61412
2021-08-04 19:17:00	1.96297	417.878	-55.1003	-8.15238	NA	4.61986
2021-08-04 19:18:00	1.9632	418.146	-55.5913	-8.88982	NA	4.78218
2021-08-04 19:19:00	1.96355	417.804	-56.2019	-8.16529	NA	4.30671
2021-08-04 19:20:00	1.96342	417.67	-55.762	-8.50109	1.05744	3.83412
2021-08-04 19:21:00	1.96375	418.093	-54.7252	-8.64256	1.2622	4.1522
2021-08-04 19:22:00	1.96381	417.913	-55.5378	-8.41076	1.34743	4.4861
2021-08-04 19:23:00	1.96416	417.793	-53.1449	-8.49376	1.38272	4.18345
2021-08-04 19:24:00	1.96448	417.903	-54.6312	-8.35944	1.08715	4.20538
2021-08-04 19:25:00	1.96437	417.391	-54.935	-8.43208	NA	4.11862
2021-08-04 19:26:00	1.96395	417.167	-54.1592	-8.51024	1.07569	3.68217
2021-08-04 19:27:00	1.96397	417.803	-55.1083	-8.42519	1.18851	3.97896
2021-08-04 19:28:00	1.96382	417.668	-56.0787	-8.33662	NA	4.8195
2021-08-04 19:29:00	1.96414	417.553	-53.5064	-8.3375	NA	4.56208
2021-08-04 19:30:00	1.96444	417.402	-54.723	-8.31754	NA	3.57748
2021-08-04 19:31:00	1.96428	417.466	-53.8057	-8.26709	NA	3.63028
2021-08-04 19:32:00	1.96396	417.835	-55.175	-8.10746	NA	4.68948
2021-08-04 19:33:00	1.96395	418.988	-54.1869	-8.35905	NA	6.76385
2021-08-04 19:34:00	1.96407	419.947	-54.4107	-8.32786	NA	7.43376
2021-08-04 19:35:00	1.9638	419.69	-54.6105	-8.2393	1.06146	5.23338
2021-08-04 19:36:00	1.9639	419.382	-54.3829	-8.30697	1.32963	3.8491
2021-08-04 19:37:00	1.96389	419.875	-56.385	-8.48118	1.50604	6.19753
2021-08-04 19:38:00	1.96404	420.267	-54.8093	-8.8505	1.0744	8.75045
2021-08-04 19:39:00	1.96405	419.893	-54.8892	-8.51773	NA	8.60676
2021-08-04 19:40:00	1.96402	419.91	-52.7117	-8.36204	NA	8.10617
2021-08-04 19:41:00	1.96409	421.323	-54.947	-8.66049	NA	6.18657
2021-08-04 19:42:00	1.96449	423.069	-54.5896	-8.48819	NA	3.73611
2021-08-04 19:43:00	1.96408	421.949	-55.2639	-8.58066	1.30179	2.6924
2021-08-04 19:44:00	1.96459	420.215	-56.3598	-7.70091	NA	2.664
2021-08-04 19:45:00	1.96399	418.939	-54.2159	-8.19335	NA	3.08706
2021-08-04 19:46:00	1.96414	419.062	-54.2521	-8.48217	NA	3.0921
2021-08-04 19:47:00	1.96375	419.695	-53.9596	-8.23836	NA	2.99499
2021-08-04 19:48:00	1.96317	419.262	-55.7189	-8.48908	NA	2.98759
2021-08-04 19:49:00	1.96298	418.995	-55.2811	-8.67374	NA	5.55144
2021-08-04 19:50:00	1.96371	419.069	-54.7988	-8.53959	NA	7.96245
2021-08-04 19:51:00	1.96452	418.773	-54.7405	-8.10407	NA	6.83914
2021-08-04 19:52:00	1.96485	418.759	-53.6158	-8.4618	1.13676	5.34083
2021-08-04 19:53:00	1.96562	419.939	-54.5107	-7.95064	1.44073	4.34156
2021-08-04 19:54:00	1.96509	421.109	-53.1353	-8.69215	1.19839	3.84723
2021-08-04 19:55:00	1.9644	420.066	-54.023	-8.17863	NA	3.04562
2021-08-04 19:56:00	1.96481	420.403	-54.1079	-8.56602	1.00263	2.14903
2021-08-04 19:57:00	1.96554	421.602	-53.6678	-8.56793	1.02186	2.08724
2021-08-04 19:58:00	1.96613	422.577	-55.395	-8.58696	1.08209	2.00296
2021-08-04 19:59:00	1.96712	422.203	-54.8767	-8.41023	1.14567	2.03747
2021-08-04 20:00:00	1.96767	420.79	-53.2178	-8.78109	1.23069	2.04455
2021-08-04 20:01:00	1.96606	420.194	-52.8315	-8.57835	1.29425	2.03338
2021-08-04 20:02:00	1.96525	419.193	-54.8138	-8.53501	1.21581	2.14018
2021-08-04 20:03:00	1.96505	419.095	-54.0779	-8.64052	1.05557	2.16958
2021-08-04 20:04:00	1.96577	420.464	-54.8466	-8.3701	NA	2.86346
2021-08-04 20:05:00	1.96583	419.908	-54.059	-8.50685	NA	4.19675
2021-08-04 20:06:00	1.96505	419.113	-53.3214	-8.94595	NA	4.31265
2021-08-04 20:07:00	1.96461	419.797	-54.8556	-8.37968	NA	4.06846
2021-08-04 20:08:00	1.96405	420.215	-55.0996	-8.19449	1.02734	4.12602
2021-08-04 20:09:00	1.96481	421.08	-56.0129	-8.46644	1.07559	2.76774
2021-08-04 20:10:00	1.96486	421.076	-54.0386	-9.01689	1.22653	1.58788
2021-08-04 20:11:00	1.96467	419.42	-53.525	-8.22421	1.29486	2.35252
2021-08-04 20:12:00	1.965	418.994	-53.2286	-8.35089	NA	3.56154
2021-08-04 20:13:00	1.96563	420.743	-54.2272	-8.2706	NA	4.02678
2021-08-04 20:14:00	1.96547	420.62	-55.9234	-8.57571	NA	4.11071
2021-08-04 20:15:00	1.96501	419.317	-53.804	-8.74856	NA	4.33285
2021-08-04 20:16:00	1.96496	419.879	-54.9402	-8.9659	NA	4.95384
2021-08-04 20:17:00	1.96586	421.899	-53.3692	-8.68307	NA	5.50293
2021-08-04 20:18:00	1.9645	420.479	-55.4598	-8.10244	NA	4.9549
2021-08-04 20:19:00	1.96313	419.228	-55.069	-8.58868	NA	3.6479
2021-08-04 20:20:00	1.96276	418.942	-53.1578	-8.70037	NA	3.10215
2021-08-04 20:21:00	1.96248	418.801	-54.0845	-8.63124	NA	3.6318
2021-08-04 20:22:00	1.96324	419.415	-53.2521	-8.49862	NA	3.80318
2021-08-04 20:23:00	1.96407	419.311	-55.8621	-8.57846	1.13796	3.42284
2021-08-04 20:24:00	1.96394	418.624	-53.8931	-8.15013	1.05902	3.204
2021-08-04 20:25:00	1.96436	418.947	-54.154	-8.59516	NA	2.10306
2021-08-04 20:26:00	1.96457	419.889	-56.1496	-8.62401	NA	1.57243
2021-08-04 20:27:00	1.96529	422.375	-54.3514	-9.02472	NA	2.41992
2021-08-04 20:28:00	1.96506	423.18	-53.9782	-8.63917	NA	2.64895
2021-08-04 20:29:00	1.96367	420.399	-54.5782	-8.66288	NA	3.07757
2021-08-04 20:30:00	1.96379	420.324	-54.5987	-8.92577	NA	3.50941
2021-08-04 20:31:00	1.96382	420.586	-55.0965	-8.55248	NA	2.71508
2021-08-04 20:32:00	1.96408	420.754	-53.8722	-8.49728	NA	1.95474
2021-08-04 20:33:00	1.96511	421.543	-55.674	-8.45086	NA	1.47702
2021-08-04 20:34:00	1.96489	421.571	-54.9146	-8.32136	NA	1.1643
2021-08-04 20:35:00	1.96494	421.501	-54.7453	-8.73839	NA	1.05438
2021-08-04 20:36:00	1.96537	421.845	-52.8773	-8.09403	NA	1.12762
2021-08-04 20:37:00	1.96531	423.215	-54.1771	-8.40766	NA	1.6959
2021-08-04 20:38:00	1.96398	424.669	-54.1091	-8.68703	NA	1.72141
2021-08-04 20:39:00	1.96198	421.429	-53.5172	-8.8898	NA	1.57621
2021-08-04 20:40:00	1.96105	420.486	-53.947	-8.94079	NA	4.3239
2021-08-04 20:41:00	1.96047	420.363	-53.9722	-8.92005	NA	20.0389
2021-08-04 20:42:00	1.95998	420.662	-54.5726	-8.70372	NA	32.8702
2021-08-04 20:43:00	1.96081	422.399	-53.359	-8.84674	NA	34.9945
2021-08-04 20:44:00	1.96164	424.08	-55.7471	-9.08131	1.12346	35.3829
2021-08-04 20:45:00	1.96094	422.264	-54.9563	-8.74543	1.24392	20.8237
2021-08-04 20:46:00	1.96107	422.384	-53.8726	-8.62744	1.15847	8.01916
2021-08-04 20:47:00	1.96206	424.205	-54.8474	-8.8072	1.07733	5.46889
2021-08-04 20:48:00	1.96358	427.269	-55.296	-8.79155	1.02477	3.71448
2021-08-04 20:49:00	1.96291	426.482	-53.6427	-9.03982	NA	7.46395
2021-08-04 20:50:00	1.96194	425.026	-54.0369	-9.01289	NA	12.0718
2021-08-04 20:51:00	1.96171	425.129	-52.9642	-9.00406	NA	20.451
2021-08-04 20:52:00	1.96054	423.074	-53.7359	-8.78083	NA	26.7275
2021-08-04 20:53:00	1.95974	421.702	-54.6716	-9.02088	NA	23.5066
2021-08-04 20:54:00	1.96008	421.071	-53.6922	-9.16202	NA	20.3679
2021-08-04 20:55:00	1.9598	420.049	-54.2353	-8.72691	NA	14.2615
2021-08-04 20:56:00	1.95944	419.596	-52.7371	-8.87507	NA	8.35684
2021-08-04 20:57:00	1.95938	420.122	-53.9537	-8.94928	1.16869	6.92019
2021-08-04 20:58:00	1.95889	420.457	-54.5465	-9.39574	NA	6.27645
2021-08-04 20:59:00	1.95834	420.397	-54.6625	-9.47056	NA	6.27275
2021-08-04 21:00:00	1.9589	422.708	-54.4003	-8.71228	1.02998	6.41066
2021-08-04 21:01:00	1.9604	428.072	-54.7143	-9.09072	1.578	13.8971
2021-08-04 21:02:00	1.96087	431.2	-55.5348	-9.24763	1.53171	23.0344
2021-08-04 21:03:00	1.95997	429.203	-54.5646	-8.77755	1.53631	39.1193
2021-08-04 21:04:00	1.95921	427.977	-55.5983	-9.18353	1.87801	51.9388
2021-08-04 21:05:00	1.95793	425.078	-55.5629	-8.93278	2.1258	45.4439
2021-08-04 21:06:00	1.95741	422.586	-55.0929	-9.27512	1.75155	40.4734
2021-08-04 21:07:00	1.95709	421.691	-53.289	-9.10154	1.40732	41.4522
2021-08-04 21:08:00	1.95752	422.356	-52.8711	-8.84077	1.26272	41.3722
2021-08-04 21:09:00	1.95935	428.65	-53.8172	-8.8359	1.16812	35.5512
2021-08-04 21:10:00	1.96155	436.418	-54.9498	-8.98396	1.40486	28.9937
2021-08-04 21:11:00	1.96174	438.357	-53.5266	-8.85953	1.53813	19.8509
2021-08-04 21:12:00	1.96129	436.752	-53.1984	-8.96003	NA	13.5796
2021-08-04 21:13:00	1.96182	435.458	-54.5591	-8.66022	NA	21.628
2021-08-04 21:14:00	1.96228	431.344	-54.534	-8.88917	1.34678	26.4166
2021-08-04 21:15:00	1.96311	427.135	-54.7718	-8.93888	1.90052	17.2524
2021-08-04 21:16:00	1.9648	429.175	-53.5995	-9.13829	1.19644	11.5296
2021-08-04 21:17:00	1.96496	432.675	-53.485	-8.89563	NA	20.1146
2021-08-04 21:18:00	1.96332	431.913	-53.3319	-8.71363	1.15769	26.5617
2021-08-04 21:19:00	1.95962	424.802	-54.4839	-8.70434	1.52527	25.9495
2021-08-04 21:20:00	1.95757	420.301	-54.8483	-8.56864	NA	25.8241
2021-08-04 21:21:00	1.95801	420.69	-53.3458	-9.06764	NA	22.7523
2021-08-04 21:22:00	1.95897	422.55	-55.768	-8.79466	NA	19.3833
2021-08-04 21:23:00	1.96049	426.303	-53.2241	-8.82184	NA	17.486
2021-08-04 21:24:00	1.9611	429.801	-53.8757	-8.55388	NA	24.2081
2021-08-04 21:32:00	1.96311	432.414	-53.6805	-8.85191	3.46908	39.9683
2021-08-04 21:33:00	1.97028	438.189	-54.5386	-8.915	3.25949	25.587
2021-08-04 21:34:00	1.97433	438.664	-53.2498	-9.26915	2.22165	13.5244
2021-08-04 21:35:00	1.97155	438.107	-54.0924	-9.18721	1.32246	11.1822
2021-08-04 21:36:00	1.96871	435.066	-54.0048	-9.00391	1.34189	8.61625
2021-08-04 21:37:00	1.97852	431.206	-53.5159	-9.39933	1.40269	10.619
2021-08-04 21:38:00	1.98578	429.699	-53.6574	-9.27189	1.7376	12.9924
2021-08-04 21:39:00	1.97582	428.546	-54.493	-8.87745	1.95544	19.7522
2021-08-04 21:40:00	1.97078	433.876	-53.7395	-9.25913	1.39753	25.6489
2021-08-04 21:41:00	1.96286	429.747	-54.313	-8.37136	NA	20.6262
2021-08-04 21:42:00	1.95818	425.294	-54.7839	-8.88638	NA	15.9087
2021-08-04 21:43:00	1.95716	424.89	-54.1346	-9.07619	NA	16.2036
2021-08-04 21:44:00	1.95666	425.912	-54.9455	-8.75206	1.43372	16.0078
2021-08-04 21:45:00	1.95724	433.081	-53.3584	-8.99672	1.85137	15.725
2021-08-04 21:46:00	1.95829	441.488	-54.6445	-9.21082	1.66702	16.3901
2021-08-04 21:47:00	1.96006	446.839	-53.0406	-9.05097	1.52068	19.3097
2021-08-04 21:48:00	1.96093	445.013	-52.0352	-8.7977	1.62609	21.2681
2021-08-04 21:49:00	1.96246	445.26	-54.6864	-8.74864	1.69329	18.5646
2021-08-04 21:50:00	1.96372	452.057	-53.7182	-8.72095	1.50737	15.8702
2021-08-04 21:51:00	1.9642	447.848	-53.7386	-8.95893	1.35645	11.5224
2021-08-04 21:52:00	1.96419	439.581	-53.7361	-8.89593	1.43532	7.7511
2021-08-04 21:53:00	1.96574	435.63	-54.2383	-8.94494	1.40479	9.45975
2021-08-04 21:54:00	1.96864	437.89	-53.1115	-9.1535	NA	11.9694
2021-08-04 21:55:00	1.96932	436.998	-54.9302	-8.94567	NA	14.8747
2021-08-04 21:56:00	1.96917	438.346	-54.548	-9.09441	NA	16.2034
2021-08-04 21:57:00	1.96981	442.828	-55.0409	-9.19662	NA	11.987
2021-08-04 21:58:00	1.97132	446.902	-54.246	-8.97925	NA	8.25304
2021-08-04 21:59:00	1.97171	444.099	-53.3937	-8.73798	NA	8.27301
2021-08-04 22:00:00	1.97202	441.19	-54.6423	-9.28964	1.2443	8.11743
2021-08-04 22:01:00	1.97292	440.375	-53.6364	-8.85105	1.67726	9.0551
2021-08-04 22:02:00	1.97349	439.735	-53.5427	-9.16106	1.19104	10.5895
2021-08-04 22:03:00	1.97395	439.258	-53.2863	-9.33826	NA	9.92282
2021-08-04 22:04:00	1.97178	437.677	-53.5467	-9.04342	NA	8.60701
2021-08-04 22:05:00	1.96844	432.295	-53.4663	-8.9956	NA	5.91012
2021-08-04 22:06:00	1.96921	437.426	-54.4796	-8.88622	NA	4.42543
2021-08-04 22:07:00	1.97035	441.404	-54.1155	-9.45464	NA	8.9289
2021-08-04 22:08:00	1.97006	439.573	-53.4687	-8.99732	NA	11.7463
2021-08-04 22:09:00	1.97029	435.588	-53.5391	-9.25328	NA	6.7662
2021-08-04 22:10:00	1.97266	437.138	-54.946	-9.12017	NA	2.81409
2021-08-04 22:11:00	1.9727	437.449	-52.8737	-9.28964	NA	3.7918
2021-08-04 22:12:00	1.97157	437.914	-53.0277	-8.84705	NA	4.63803
2021-08-04 22:13:00	1.97032	434.55	-54.0358	-8.9386	NA	5.48096
2021-08-04 22:14:00	1.96981	433.185	-53.2631	-8.82034	NA	7.00982
2021-08-04 22:15:00	1.96938	435.117	-54.5366	-9.30401	NA	11.2139
2021-08-04 22:16:00	1.96959	436.69	-54.9734	-9.35038	1.05577	13.6896
2021-08-04 22:17:00	1.97003	433.407	-53.8147	-8.53383	1.68495	10.6587
2021-08-04 22:18:00	1.97126	434.207	-53.5387	-8.86264	1.32961	9.06347
2021-08-04 22:19:00	1.97367	437.058	-53.646	-9.02096	1.06292	10.356
2021-08-04 22:20:00	1.97871	448.671	-52.8538	-9.22521	1.38428	13.3084
2021-08-04 22:21:00	1.9794	451.923	-53.3234	-9.04793	1.63113	31.2197
2021-08-04 22:22:00	1.97708	445.872	-54.6518	-9.34022	1.38779	46.7032
2021-08-04 22:23:00	1.97528	442.073	-53.5154	-8.94747	1.20138	42.8002
2021-08-04 22:24:00	1.97274	436.947	-53.8028	-9.1501	1.39203	38.7404
2021-08-04 22:25:00	1.96832	431.449	-53.8677	-8.63924	1.52754	36.1876
2021-08-04 22:26:00	1.96621	428.441	-54.9451	-9.25525	1.29774	32.6105
2021-08-04 22:27:00	1.96696	428.264	-53.0501	-8.9902	1.12752	19.7768
2021-08-04 22:28:00	1.96835	431.165	-52.452	-9.09018	1.35262	8.07181
2021-08-04 22:29:00	1.96674	428.683	-54.8217	-9.15323	1.45429	6.52249
2021-08-04 22:30:00	1.966	427.419	-52.4441	-8.75252	NA	5.90541
2021-08-04 22:31:00	1.96788	429.583	-53.9555	-8.95519	NA	5.92485
2021-08-04 22:32:00	1.96906	430.936	-55.3331	-9.04924	NA	7.78143
2021-08-04 22:33:00	1.97029	433.432	-53.6734	-9.3999	NA	26.3958
2021-08-04 22:34:00	1.9717	436.265	-53.4573	-9.10196	NA	40.5709
2021-08-04 22:35:00	1.97229	435.914	-52.3015	-9.37226	NA	27.2255
2021-08-04 22:36:00	1.97134	435.578	-53.3809	-8.53233	NA	16.8051
2021-08-04 22:37:00	1.96975	432.758	-53.1472	-8.7806	NA	19.4648
2021-08-04 22:38:00	1.97078	434.088	-53.8919	-9.19209	NA	20.2021
2021-08-04 22:39:00	1.9732	439.791	-55.4221	-8.87683	NA	12.7201
2021-08-04 22:40:00	1.97046	435.295	-54.3835	-8.98251	1.07697	6.99747
2021-08-04 22:41:00	1.96626	430.118	-53.8168	-9.06409	1.9322	17.9873
2021-08-04 22:42:00	1.96405	428.454	-53.6438	-8.80689	1.95052	27.5813
2021-08-04 22:43:00	1.9639	428.833	-53.547	-8.88938	1.9043	22.3795
2021-08-04 22:44:00	1.96458	429.88	-55.1417	-9.05206	1.43065	19.8473
2021-08-04 22:45:00	1.96852	435.456	-55.0788	-9.47205	1.05192	32.0759
2021-08-04 22:46:00	1.9696	437.607	-53.1818	-9.55421	1.30186	41.9464
2021-08-04 22:47:00	1.96852	433.858	-53.1661	-9.2723	1.50519	40.4063
2021-08-04 22:48:00	1.96685	431.21	-52.7655	-8.98739	1.39966	38.2151
2021-08-04 22:49:00	1.96468	427.514	-53.5407	-8.91669	1.3055	29.6541
2021-08-04 22:50:00	1.96347	425.825	-54.106	-8.95472	1.28638	20.9761
2021-08-04 22:51:00	1.96197	423.414	-54.7508	-8.65092	1.26802	12.0205
2021-08-04 22:52:00	1.96202	423.263	-55.0616	-9.12232	1.25482	4.25063
2021-08-04 22:53:00	1.96419	426.52	-53.3204	-8.64294	1.19931	4.39961
2021-08-04 22:54:00	1.96677	431.308	-54.1305	-8.56829	NA	5.20163
2021-08-04 22:55:00	1.97091	438.851	-54.0891	-9.30538	NA	8.4365
2021-08-04 22:56:00	1.97158	441.779	-54.1867	-9.2563	NA	11.3255
2021-08-04 22:57:00	1.96864	436.292	-54.5379	-8.95149	NA	13.5132
2021-08-04 22:58:00	1.96928	434.704	-53.7751	-8.94998	NA	15.2333
2021-08-04 22:59:00	1.9708	434.809	-53.2263	-9.04875	NA	13.9036
2021-08-04 23:00:00	1.96633	429.212	-54.1183	-9.04773	NA	12.0337
2021-08-04 23:01:00	1.96178	424.507	-53.7796	-9.35528	1.30967	9.45953
2021-08-04 23:02:00	1.96061	423.65	-53.3088	-9.20996	1.49461	8.6806
2021-08-04 23:03:00	1.96187	424.928	-53.3285	-9.62454	1.60341	18.3121
2021-08-04 23:04:00	1.96457	429.244	-53.9132	-9.12395	1.20739	26.9973
2021-08-04 23:05:00	1.96827	435.003	-54.0491	-9.17295	NA	25.9709
2021-08-04 23:06:00	1.97073	440.404	-53.5822	-9.352	1.26613	23.6862
2021-08-04 23:07:00	1.96877	439.626	-55.6973	-8.8437	1.50013	17.5156
2021-08-04 23:08:00	1.96615	435.165	-53.0939	-8.84906	NA	13.366
2021-08-04 23:09:00	1.96727	435.735	-53.7559	-8.99993	NA	17.1321
2021-08-04 23:10:00	1.96563	432.216	-55.322	-9.39309	NA	19.6606
2021-08-04 23:11:00	1.96477	429.505	-53.6417	-9.24542	1.35597	20.1454
2021-08-04 23:12:00	1.96585	431.312	-54.514	-8.64671	1.10572	20.9456
2021-08-04 23:13:00	1.9658	431.766	-54.0127	-9.12407	NA	19.5695
2021-08-04 23:14:00	1.96586	430.544	-54.6939	-9.16431	1.09685	17.7626
2021-08-04 23:15:00	1.96649	432.783	-53.2077	-9.51601	1.21475	15.6687
2021-08-04 23:16:00	1.96466	430.582	-54.2897	-9.22938	NA	15.1007
2021-08-04 23:17:00	1.96349	428.34	-54.092	-9.08817	NA	21.6319
2021-08-04 23:18:00	1.96375	429.525	-55.3589	-8.7068	1.07368	25.8858
2021-08-04 23:19:00	1.96302	427.598	-52.9897	-8.76154	1.41089	19.329
2021-08-04 23:20:00	1.96367	427.593	-54.7519	-9.2416	1.27945	13.5632
2021-08-04 23:21:00	1.96726	432.339	-52.998	-9.13103	1.11167	9.96831
2021-08-04 23:22:00	1.96697	432.044	-52.9428	-8.79347	NA	8.13154
2021-08-04 23:23:00	1.96625	431.048	-54.3459	-9.29528	NA	16.2104
2021-08-04 23:24:00	1.96297	427.071	-54.2455	-9.19218	1.08606	22.5514
2021-08-04 23:25:00	1.96202	425.732	-53.9863	-9.37667	1.62918	23.5927
2021-08-04 23:26:00	1.96351	427.512	-53.0049	-9.11745	1.45117	24.2487
2021-08-04 23:27:00	1.96415	427.298	-53.5267	-8.97212	1.29831	17.5495
2021-08-04 23:28:00	1.96547	428.769	-52.8084	-9.17514	1.31178	11.6899
2021-08-04 23:29:00	1.96353	427.65	-54.9814	-9.24259	1.301	12.5197
2021-08-04 23:30:00	1.96291	427.181	-52.9833	-9.44267	1.12949	13.1563
2021-08-04 23:31:00	1.9636	428.509	-54.3447	-9.23042	NA	11.4961
2021-08-04 23:32:00	1.9625	427.946	-54.7755	-8.96647	NA	10.5496
2021-08-04 23:33:00	1.96237	427.511	-54.8647	-9.30785	NA	12.0713
2021-08-04 23:34:00	1.96236	426.54	-53.834	-9.23977	NA	12.2034
2021-08-04 23:35:00	1.96291	427.092	-54.5021	-8.87854	1.0111	9.38501
2021-08-04 23:36:00	1.96241	427.053	-55.0477	-9.0227	1.24153	7.62834
2021-08-04 23:37:00	1.96304	428.826	-54.6423	-9.07893	1.41167	11.182
2021-08-04 23:38:00	1.96298	431.337	-54.0938	-8.94265	1.18247	14.7856
2021-08-04 23:39:00	1.96261	430.404	-54.1561	-9.05226	NA	16.0933
2021-08-04 23:40:00	1.96215	427.264	-54.204	-9.10027	NA	17.0633
2021-08-04 23:41:00	1.9623	426.917	-53.0484	-9.36732	NA	16.025
2021-08-04 23:42:00	1.9641	430.107	-55.5583	-9.53735	NA	15.2589
2021-08-04 23:43:00	1.9636	430.031	-55.1727	-9.3162	1.18254	18.8998
2021-08-04 23:44:00	1.96406	431.808	-53.1972	-8.73598	1.30725	21.9203
2021-08-04 23:45:00	1.96479	433.74	-53.2983	-9.44718	1.42766	19.9837
2021-08-04 23:46:00	1.96577	435.002	-55.4991	-8.70675	1.52009	18.0334
2021-08-04 23:47:00	1.96364	430.148	-52.4256	-9.29223	1.54788	15.872
2021-08-04 23:48:00	1.96261	427.672	-54.2753	-9.53761	1.1472	14.3357
2021-08-04 23:49:00	1.96167	425.214	-53.5849	-8.94489	NA	14.0201
2021-08-04 23:50:00	1.96216	425.641	-53.6095	-8.99079	NA	14.6081
2021-08-04 23:51:00	1.96179	424.947	-53.1429	-9.16741	1.06051	24.1154
2021-08-04 23:52:00	1.96232	426.234	-54.4226	-9.146	1.35078	31.4806
2021-08-04 23:53:00	1.96226	426.097	-51.9621	-9.19334	1.56404	25.7568
2021-08-04 23:54:00	1.96232	426.548	-53.9885	-8.40573	1.26719	20.6945
2021-08-04 23:55:00	1.96278	426.752	-54.7296	-8.86046	NA	16.6343
2021-08-04 23:56:00	1.96326	427.601	-54.2959	-9.19489	NA	13.2347
2021-08-04 23:57:00	1.96263	425.92	-53.6897	-9.36545	NA	14.1846
2021-08-04 23:58:00	1.96434	429.006	-53.3767	-9.1373	NA	14.4614
2021-08-04 23:59:00	1.96356	427.805	-53.669	-8.97707	NA	13.1789
2021-08-05	1.96335	427.017	-53.8745	-9.01347	NA	11.9089
2021-08-05 00:01:00	1.96384	427.782	-52.5894	-8.88956	1.06708	10.1779
2021-08-05 00:02:00	1.96187	425.225	-53.1747	-9.15625	1.00106	8.58282
2021-08-05 00:03:00	1.96286	426.215	-54.555	-8.75916	NA	6.90897
2021-08-05 00:04:00	1.96403	427.888	-54.2168	-8.84794	NA	5.60008
2021-08-05 00:05:00	1.96367	426.84	-53.529	-9.11132	NA	4.53401
2021-08-05 00:06:00	1.96323	427.068	-55.0206	-9.09058	NA	3.44323
2021-08-05 00:07:00	1.9652	429.618	-55.3161	-9.06226	1.17862	7.65704
2021-08-05 00:08:00	1.96518	428.17	-54.0207	-8.63201	1.45606	10.9065
2021-08-05 00:09:00	1.9645	427.029	-54.6939	-9.04293	1.64865	6.43938
2021-08-05 00:10:00	1.9618	424.179	-54.7205	-8.78204	1.27897	4.27763
2021-08-05 00:11:00	1.9636	427.298	-53.1262	-8.88007	NA	13.6506
2021-08-05 00:12:00	1.9642	428.82	-53.6183	-9.28816	NA	21.2359
2021-08-05 00:13:00	1.96421	427.868	-53.2009	-8.94188	NA	17.4775
2021-08-05 00:14:00	1.96231	425.716	-54.4538	-8.90642	1.06426	13.392
2021-08-05 00:15:00	1.96145	424.468	-54.1293	-8.7309	1.4364	12.0894
2021-08-05 00:16:00	1.96186	425.032	-54.232	-8.76222	NA	12.3591
2021-08-05 00:17:00	1.96268	426.74	-55.0105	-9.09635	NA	14.5099
2021-08-05 00:18:00	1.96282	427.369	-54.8525	-9.29654	NA	15.4686
2021-08-05 00:19:00	1.96336	427.644	-53.9921	-9.15296	1.08337	17.5898
2021-08-05 00:20:00	1.96385	428.48	-53.9726	-8.7718	NA	20.8727
2021-08-05 00:21:00	1.96392	427.796	-52.3768	-9.2121	NA	26.5328
2021-08-05 00:22:00	1.96477	428.243	-53.9042	-8.86745	NA	30.8963
2021-08-05 00:23:00	1.96466	428.211	-54.6652	-8.79682	NA	27.8791
2021-08-05 00:24:00	1.96387	426.958	-53.3672	-8.78691	NA	24.5075
2021-08-05 00:25:00	1.96438	428.785	-54.7487	-9.10753	1.12837	20.7009
2021-08-05 00:26:00	1.96367	427.725	-53.9722	-8.86756	1.13503	16.7724
2021-08-05 00:27:00	1.96361	428.321	-53.9428	-9.25969	1.06554	10.4834
2021-08-05 00:28:00	1.96265	428.024	-53.7097	-8.76823	NA	5.3003
2021-08-05 00:29:00	1.96126	426.598	-54.4283	-8.88446	NA	3.90733
2021-08-05 00:30:00	1.95974	423.618	-52.459	-8.83285	NA	1.60553
2021-08-05 00:31:00	1.95979	423.751	-52.1761	-9.22757	1.64533	1.69627
2021-08-05 00:32:00	1.95997	424.995	-54.5105	-8.8325	1.16486	2.73445
2021-08-05 00:33:00	1.9603	425.587	-54.4499	-9.31064	NA	2.34482
2021-08-05 00:34:00	1.96067	426.509	-55.2623	-9.05084	NA	2.07903
2021-08-05 00:35:00	1.96134	427.564	-53.6392	-9.2356	NA	2.67141
2021-08-05 00:36:00	1.95948	425.573	-53.7423	-9.24806	NA	2.50796
2021-08-05 00:37:00	1.95897	425.165	-52.7976	-8.8069	NA	1.76268
2021-08-05 00:38:00	1.95795	424.759	-53.3213	-8.88093	1.04511	NA
2021-08-05 00:39:00	1.95816	425.865	-53.1877	-8.67937	1.42879	NA
2021-08-05 00:40:00	1.95739	424.677	-55.9732	-9.14469	NA	1.36679
2021-08-05 00:41:00	1.95908	426.775	-54.1149	-9.06349	NA	2.43061
2021-08-05 00:42:00	1.95874	427.316	-54.4103	-8.57322	NA	3.22671
2021-08-05 00:43:00	1.96032	430.574	-53.5868	-9.0704	1.08058	6.33024
2021-08-05 00:44:00	1.95781	428.545	-53.4351	-9.13412	1.00121	10.1489
2021-08-05 00:45:00	1.95741	427.939	-53.7087	-8.77601	NA	16.765
2021-08-05 00:46:00	1.95647	426.53	-54.1478	-9.2577	1.05965	21.7795
2021-08-05 00:47:00	1.95466	423.25	-53.8268	-8.68904	1.13064	17.3306
2021-08-05 00:48:00	1.95328	421.333	-52.8669	-9.53267	NA	13.0508
2021-08-05 00:49:00	1.9531	420.448	-52.9187	-9.29339	NA	7.9587
2021-08-05 00:50:00	1.95377	420.907	-53.305	-8.93521	1.36842	3.4595
2021-08-05 00:51:00	1.95373	420.429	-54.3132	-8.87354	1.7952	7.35327
2021-08-05 00:52:00	1.95381	420.258	-53.666	-9.45283	1.41186	11.1149
2021-08-05 00:53:00	1.95398	420.943	-53.5116	-9.21521	1.10643	8.55494
2021-08-05 00:54:00	1.95446	421.072	-54.2171	-9.11717	1.31826	8.10893
2021-08-05 00:55:00	1.95469	421.283	-54.0478	-9.11983	1.49951	25.1289
2021-08-05 00:56:00	1.95446	421.506	-55.4481	-9.42883	1.47814	38.0479
2021-08-05 00:57:00	1.95439	421.202	-54.4803	-9.26011	1.39461	22.5343
2021-08-05 00:58:00	1.95429	421.252	-52.6424	-9.10908	NA	9.70187
2021-08-05 00:59:00	1.95429	421.408	-53.7796	-8.96536	NA	11.9278
2021-08-05 01:00:00	1.95469	420.898	-52.1124	-9.39966	NA	13.2156
2021-08-05 01:01:00	1.95497	421.2	-53.2215	-9.0612	NA	11.1475
2021-08-05 01:02:00	1.95681	424.642	-53.8799	-8.95002	NA	9.37806
2021-08-05 01:03:00	1.95833	427.488	-54.3409	-9.18497	NA	10.957
2021-08-05 01:04:00	1.9586	426.999	-53.3687	-9.43023	NA	12.4652
2021-08-05 01:05:00	1.95896	427.126	-52.4829	-9.16364	NA	11.3069
2021-08-05 01:06:00	1.95854	428.035	-53.4627	-9.31754	NA	11.6358
2021-08-05 01:07:00	1.95734	425.397	-53.7738	-9.30735	NA	22.2316
2021-08-05 01:08:00	1.95665	422.534	-53.6711	-8.94053	NA	32.3578
2021-08-05 01:09:00	1.95626	421.544	-53.8621	-8.91931	NA	39.8851
2021-08-05 01:10:00	1.95599	421.931	-53.5095	-8.91667	NA	49.5466
2021-08-05 01:16:00	1.95901	424.618	-52.8237	-9.44816	2.02329	33.0539
2021-08-05 01:17:00	1.95889	423.365	-54.1476	-9.43037	NA	35.6121
2021-08-05 01:18:00	1.9591	422.57	-53.2286	-9.42613	1.48928	35.2308
2021-08-05 01:19:00	1.95926	422.522	-53.4925	-9.21505	1.93301	26.506
2021-08-05 01:20:00	1.95876	422.104	-54.4729	-8.92684	1.57568	19.4653
2021-08-05 01:21:00	1.95851	421.996	-53.7667	-9.49615	1.31807	18.1669
2021-08-05 01:22:00	1.95862	422.62	-53.7148	-9.0777	1.72187	16.056
2021-08-05 01:23:00	1.95828	422.43	-54.2696	-9.30855	2.02227	13.05
2021-08-05 01:24:00	1.95837	422.671	-53.1913	-9.47056	1.63855	10.768
2021-08-05 01:25:00	1.95896	424.321	-53.8563	-9.30953	1.25635	8.74891
2021-08-05 01:26:00	1.96144	428.298	-53.5191	-9.31403	NA	7.33488
2021-08-05 01:27:00	1.96509	435.705	-54.0807	-9.62358	NA	9.87799
2021-08-05 01:28:00	1.96563	437.455	-54.6777	-9.32447	1.2223	11.7776
2021-08-05 01:29:00	1.96544	438.135	-53.4024	-9.11331	1.69926	15.0096
2021-08-05 01:30:00	1.96547	439.851	-54.5034	-9.3434	1.47401	17.895
2021-08-05 01:31:00	1.96573	440.791	-54.5229	-8.99727	1.29831	13.7866
2021-08-05 01:32:00	1.96691	443.304	-53.0948	-9.17352	1.451	11.1165
2021-08-05 01:33:00	1.97035	450.989	-54.6677	-9.10571	1.57931	20.1794
2021-08-05 01:34:00	1.97034	454.498	-53.1137	-9.7933	1.54586	29.7364
2021-08-05 01:35:00	1.96338	440.602	-54.7467	-9.39736	1.50899	41.4987
2021-08-05 01:36:00	1.96103	433.722	-52.9793	-9.63579	1.44945	52.5277
2021-08-05 01:37:00	1.96339	438.492	-54.2141	-9.22568	1.43946	58.4978
2021-08-05 01:38:00	1.96502	442.049	-54.3913	-8.92362	1.75783	61.2297
2021-08-05 01:39:00	1.9664	444.42	-55.506	-8.9635	1.93456	44.8231
2021-08-05 01:40:00	1.96705	445.224	-54.3467	-9.36696	1.17236	32.6829
2021-08-05 01:41:00	1.96744	443.839	-53.5479	-9.55426	NA	42.3939
2021-08-05 01:42:00	1.97119	446.743	-53.2429	-9.25592	1.3273	47.901
2021-08-05 01:43:00	1.97333	446.728	-54.6416	-9.14413	1.86718	34.2862
2021-08-05 01:44:00	1.97249	443.618	-53.6872	-9.2015	1.19768	22.9483
2021-08-05 01:45:00	1.96884	436.265	-53.7785	-9.14662	NA	18.5271
2021-08-05 01:46:00	1.96453	429.965	-52.9704	-9.01958	1.1994	13.8381
2021-08-05 01:47:00	1.96185	427.695	-53.2692	-9.06935	1.56615	14.3518
2021-08-05 01:48:00	1.96097	428.341	-53.5404	-9.11095	NA	15.2451
2021-08-05 01:49:00	1.961	429.6	-51.8193	-9.38107	NA	12.0568
2021-08-05 01:50:00	1.96015	428.803	-55.4272	-9.11332	NA	8.47319
2021-08-05 01:51:00	1.95861	426.265	-53.0432	-8.9825	NA	6.08973
2021-08-05 01:52:00	1.95884	426.881	-53.9917	-8.71618	1.14936	5.37383
2021-08-05 01:53:00	1.95825	427.726	-53.4857	-9.48382	1.57919	18.603
2021-08-05 01:54:00	1.9572	426.684	-53.4536	-9.2079	1.26185	31.4397
2021-08-05 01:55:00	1.95756	428.102	-54.2485	-9.03569	NA	36.6876
2021-08-05 01:56:00	1.95829	429.571	-54.2492	-8.99306	1.04715	38.9126
2021-08-05 01:57:00	1.96042	432.456	-53.3066	-8.92645	1.08462	23.2809
2021-08-05 01:58:00	1.96433	438.281	-54.4376	-9.31917	1.01165	11.43
2021-08-05 01:59:00	1.96183	435.049	-54.6008	-9.1459	NA	23.8921
2021-08-05 02:00:00	1.95809	429.198	-53.5947	-9.13364	NA	35.4277
2021-08-05 02:01:00	1.95791	428.2	-53.6831	-9.27044	NA	41.2078
2021-08-05 02:02:00	1.9604	430.839	-52.5041	-9.25642	NA	44.8603
2021-08-05 02:03:00	1.9616	432.474	-54.7077	-9.21417	NA	33.5316
2021-08-05 02:04:00	1.96169	431.493	-54.2801	-8.97431	1.27042	23.7934
2021-08-05 02:05:00	1.96311	432.419	-54.6778	-9.36673	1.71608	28.4893
2021-08-05 02:06:00	1.96374	431.093	-54.8644	-9.42986	1.59662	32.0435
2021-08-05 02:07:00	1.96566	432.906	-54.9772	-9.33105	1.46934	24.2985
2021-08-05 02:08:00	1.96482	431.29	-52.8434	-8.8552	1.29023	19.5084
2021-08-05 02:09:00	1.96281	426.697	-55.7623	-9.22482	1.22077	33.8517
2021-08-05 02:10:00	1.96546	429.661	-54.0355	-9.13542	1.87792	44.8722
2021-08-05 02:11:00	1.96652	431.001	-54.97	-9.0973	2.39232	38.8343
2021-08-05 02:12:00	1.96547	427.775	-52.4898	-9.06878	1.96082	34.4229
2021-08-05 02:13:00	1.9629	427.486	-52.7791	-9.34176	1.58683	34.4653
2021-08-05 02:14:00	1.9637	430.094	-54.4609	-9.50252	1.59375	33.3939
2021-08-05 02:15:00	1.96793	436.514	-54.2784	-8.77671	1.5856	27.4819
2021-08-05 02:16:00	1.96808	434.756	-52.4153	-8.98985	1.47761	23.9742
2021-08-05 02:17:00	1.96629	430.821	-54.3198	-9.176	1.38574	35.7386
2021-08-05 02:18:00	1.96358	427.538	-55.1223	-9.20302	1.39932	44.1434
2021-08-05 02:19:00	1.96386	429.699	-54.2131	-9.01838	1.34335	31.0576
2021-08-05 02:20:00	1.96381	430.479	-55.0977	-9.26715	NA	20.0636
2021-08-05 02:21:00	1.96499	431.158	-54.0361	-8.94521	NA	19.7723
2021-08-05 02:22:00	1.96737	436.107	-53.1773	-9.2628	NA	18.8871
2021-08-05 02:23:00	1.96802	437.666	-54.7519	-9.04223	1.01351	19.1233
2021-08-05 02:24:00	1.96435	430.418	-54.7648	-8.81524	NA	20.7941
2021-08-05 02:25:00	1.9629	427.911	-54.9547	-9.04864	NA	27.541
2021-08-05 02:26:00	1.96209	429.303	-54.7867	-9.35781	NA	32.1539
2021-08-05 02:27:00	1.96042	428.343	-54.4731	-8.89331	1.2696	27.8701
2021-08-05 02:28:00	1.95946	426.503	-54.6807	-9.49688	1.40211	23.4868
2021-08-05 02:29:00	1.95984	427.617	-53.4439	-8.97122	1.46341	16.4196
2021-08-05 02:30:00	1.9617	430.55	-54.3537	-9.20279	1.05296	10.5191
2021-08-05 02:31:00	1.96279	434.245	-54.5783	-9.40345	NA	9.17051
2021-08-05 02:32:00	1.95977	429.208	-53.1797	-9.03858	NA	7.76068
2021-08-05 02:33:00	1.96089	429.736	-53.9201	-8.75927	NA	8.06287
2021-08-05 02:34:00	1.96138	429.874	-53.5131	-8.8958	1.4016	7.49465
2021-08-05 02:35:00	1.96162	428.615	-54.2735	-9.23426	1.89651	5.35131
2021-08-05 02:36:00	1.96357	431.364	-54.0091	-9.18677	1.2193	4.72674
2021-08-05 02:37:00	1.96265	431.266	-55.4146	-9.53346	NA	6.22874
2021-08-05 02:38:00	1.96014	427.229	-53.2767	-9.01939	1.21694	6.83407
2021-08-05 02:39:00	1.95866	424.628	-53.2729	-9.39439	1.62191	8.49459
2021-08-05 02:40:00	1.95962	426.27	-54.946	-9.27183	1.27643	10.2825
2021-08-05 02:41:00	1.96086	427.67	-54.6503	-8.95532	NA	7.8797
2021-08-05 02:42:00	1.96172	429.017	-53.3168	-9.20611	1.09647	5.57329
2021-08-05 02:43:00	1.96293	430.403	-54.2495	-9.3843	1.13999	6.56475
2021-08-05 02:44:00	1.9645	433.804	-53.5582	-9.23182	NA	7.64058
2021-08-05 02:45:00	1.96452	434.494	-52.4352	-8.86004	NA	6.48028
2021-08-05 02:46:00	1.96454	434.97	-53.4054	-8.99465	NA	5.3501
2021-08-05 02:47:00	1.96408	434.622	-54.0447	-9.16215	NA	6.17932
2021-08-05 02:48:00	1.96483	433.674	-54.6052	-9.19879	NA	6.63584
2021-08-05 02:49:00	1.96657	434.058	-53.2687	-9.37701	NA	6.40107
2021-08-05 02:50:00	1.9673	431.759	-55.3795	-9.18114	NA	6.25628
2021-08-05 02:51:00	1.97039	433.602	-53.9071	-9.23151	NA	5.89773
2021-08-05 02:52:00	1.97139	434.108	-53.6365	-9.26891	NA	5.88346
2021-08-05 02:53:00	1.97111	433.829	-54.6429	-9.34726	NA	6.78752
2021-08-05 02:54:00	1.97203	434.63	-54.8138	-9.07387	NA	7.93471
2021-08-05 02:55:00	1.97181	434.451	-54.834	-9.40728	NA	9.97451
2021-08-05 02:56:00	1.97272	435.177	-54.0722	-9.57498	NA	11.2092
2021-08-05 02:57:00	1.97378	437.355	-53.9241	-9.11713	NA	10.227
2021-08-05 02:58:00	1.97343	436.88	-52.48	-9.14225	NA	9.48012
2021-08-05 02:59:00	1.97656	441.428	-54.377	-9.3032	1.06667	9.43327
2021-08-05 03:00:00	1.97953	444.458	-54.7103	-8.97744	1.0468	9.18862
2021-08-05 03:01:00	1.97994	445.121	-54.203	-9.06645	1.02255	6.75819
2021-08-05 03:02:00	1.97585	437.958	-53.9463	-9.15884	NA	4.80296
2021-08-05 03:03:00	1.97982	440.662	-53.5943	-8.94865	1.00501	5.71625
2021-08-05 03:04:00	1.98195	446.988	-54.0959	-9.16554	1.62954	5.94042
2021-08-05 03:05:00	1.97546	446.297	-54.315	-9.02001	2.10594	5.64845
2021-08-05 03:06:00	1.97008	443.793	-53.8056	-9.02995	1.60105	6.2197
2021-08-05 03:07:00	1.96614	437.789	-52.7415	-8.98959	1.06476	6.04035
2021-08-05 03:08:00	1.96258	432.333	-55.0736	-9.23142	NA	6.34395
2021-08-05 03:09:00	1.96226	432.522	-53.9158	-9.27908	NA	8.24611
2021-08-05 03:10:00	1.96281	437.265	-54.0207	-9.42804	NA	8.2859
2021-08-05 03:11:00	1.96244	433.763	-53.8256	-9.38862	1.53227	6.04581
2021-08-05 03:12:00	1.96183	432.636	-55.5652	-9.10304	NA	5.29942
2021-08-05 03:13:00	1.96131	429.575	-53.6013	-9.65305	NA	5.33954
2021-08-05 03:14:00	1.96334	431.705	-52.007	-9.15004	NA	5.06615
2021-08-05 03:15:00	1.96541	434.065	-54.149	-9.23782	NA	5.29747
2021-08-05 03:16:00	1.96497	433.025	-54.7848	-9.42014	NA	5.10597
2021-08-05 03:17:00	1.96216	427.499	-55.7267	-9.14294	NA	4.5119
2021-08-05 03:18:00	1.9634	427.393	-54.3667	-9.17258	NA	4.52317
2021-08-05 03:19:00	1.96494	428.578	-55.2003	-9.1219	NA	7.19228
2021-08-05 03:20:00	1.96779	430.394	-52.9399	-9.06328	NA	9.7863
2021-08-05 03:21:00	1.97136	431.586	-54.2351	-9.01604	NA	10.6794
2021-08-05 03:22:00	1.97376	433.123	-53.9392	-9.83949	1.71069	9.92094
2021-08-05 03:23:00	1.97554	436.152	-54.6038	-9.18631	2.61252	6.07913
2021-08-05 03:24:00	1.97304	434.905	-54.8618	-8.85977	1.75745	4.21087
2021-08-05 03:25:00	1.9719	432.622	-53.5794	-9.06706	NA	3.72497
2021-08-05 03:26:00	1.97091	431.717	-55.6161	-9.27143	NA	3.18097
2021-08-05 03:27:00	1.97196	431.007	-54.8911	-8.79485	NA	4.42467
2021-08-05 03:28:00	1.97392	431.666	-54.6093	-9.45367	NA	4.85107
2021-08-05 03:29:00	1.97594	430.87	-53.5014	-9.42672	NA	3.31188
2021-08-05 03:30:00	1.98022	433.184	-53.437	-9.11722	NA	2.09356
2021-08-05 03:31:00	1.98534	433.881	-55.8703	-9.09705	NA	2.43248
2021-08-05 03:32:00	1.99061	433.779	-55.4206	-9.23064	NA	2.93272
2021-08-05 03:33:00	1.99538	432.95	-55.3444	-9.21459	NA	3.79779
2021-08-05 03:34:00	1.99946	433.203	-54.2895	-9.35018	NA	4.31341
2021-08-05 03:35:00	2.00438	433.73	-52.9448	-9.24162	NA	4.86969
2021-08-05 03:36:00	2.00748	432.268	-52.2789	-9.11322	NA	5.81104
2021-08-05 03:37:00	2.01066	433.302	-54.6572	-9.36704	NA	4.81404
2021-08-05 03:38:00	2.01447	434.76	-54.5884	-9.14267	NA	3.47445
2021-08-05 03:39:00	2.01946	434.649	-54.3352	-9.4626	NA	3.82792
2021-08-05 03:40:00	2.0245	435.129	-54.0463	-9.48494	NA	4.21053
2021-08-05 03:41:00	2.02806	434.34	-54.459	-9.59268	NA	3.8236
2021-08-05 03:42:00	2.03102	434.308	-53.1866	-9.47091	NA	3.45641
2021-08-05 03:43:00	2.03466	433.403	-53.6538	-9.64386	NA	3.59253
2021-08-05 03:44:00	2.03923	432.765	-53.9762	-9.25377	NA	3.89492
2021-08-05 03:45:00	2.04293	430.918	-54.873	-9.09825	NA	3.98591
2021-08-05 03:46:00	2.04882	433.775	-54.533	-9.09256	NA	3.79679
2021-08-05 03:47:00	2.05285	434.128	-54.1054	-9.11437	1.13235	3.94882
2021-08-05 03:48:00	2.05582	433.291	-54.2326	-8.98488	NA	4.70497
2021-08-05 03:49:00	2.05614	432.526	-55.0862	-9.52069	NA	5.31715
2021-08-05 03:50:00	2.05815	432.881	-54.2554	-9.15942	NA	5.351
2021-08-05 03:51:00	2.05979	433.519	-54.1865	-9.49235	NA	5.63656
2021-08-05 03:52:00	2.06123	432.461	-54.8323	-9.31974	NA	6.31182
2021-08-05 03:53:00	2.0617	432.094	-54.6528	-9.34097	NA	6.54907
2021-08-05 03:54:00	2.06328	433.649	-54.0076	-9.49036	NA	6.16278
2021-08-05 03:55:00	2.06625	440.237	-54.1347	-9.32721	1.09732	4.89634
2021-08-05 03:56:00	2.06656	436.298	-54.7441	-9.1627	1.7156	3.45049
2021-08-05 03:57:00	2.0676	434.206	-54.0591	-9.39002	2.14049	2.69408
2021-08-05 03:58:00	2.06696	431.276	-54.3308	-9.17737	1.28306	3.35148
2021-08-05 03:59:00	2.06735	429.858	-54.0708	-9.4376	NA	4.80523
2021-08-05 04:00:00	2.06992	432.262	-55.8624	-8.79278	NA	5.57941
2021-08-05 04:01:00	2.07043	431.191	-54.9416	-9.41176	NA	5.07102
2021-08-05 04:02:00	2.0705	429.091	-54.5589	-9.35298	NA	4.22883
2021-08-05 04:03:00	2.07034	428.258	-55.2652	-9.06499	NA	4.21861
2021-08-05 04:04:00	2.07397	432.894	-55.5616	-9.68087	NA	4.09788
2021-08-05 04:05:00	2.07686	435.964	-54.9155	-9.43649	1.14536	4.07845
2021-08-05 04:06:00	2.07807	435.651	-54.1472	-9.22684	NA	4.61568
2021-08-05 04:07:00	2.08342	445.546	-54.5802	-9.14087	NA	4.12261
2021-08-05 04:08:00	2.07473	438.108	-55.6398	-9.55448	NA	3.4001
2021-08-05 04:09:00	2.06996	432.651	-55.1426	-9.47948	NA	3.24243
2021-08-05 04:10:00	2.06995	433.853	-53.9857	-9.31801	NA	3.14196
2021-08-05 04:11:00	2.06721	434.923	-53.3743	-9.34078	NA	4.16953
2021-08-05 04:12:00	2.06507	433.507	-53.487	-9.18657	NA	4.68615
2021-08-05 04:13:00	2.06397	431.93	-55.4194	-9.50198	1.25051	4.27027
2021-08-05 04:14:00	2.06742	434.909	-54.474	-9.21556	1.11096	4.42584
2021-08-05 04:15:00	2.06772	434.717	-54.435	-9.44818	NA	4.84557
2021-08-05 04:16:00	2.0684	435.735	-53.8075	-9.22826	NA	5.50474
2021-08-05 04:17:00	2.06761	433.895	-54.7946	-9.31955	NA	6.0909
2021-08-05 04:18:00	2.06715	432.5	-54.8499	-9.2115	NA	5.93422
2021-08-05 04:19:00	2.06856	434.752	-54.6743	-9.3971	NA	4.89545
2021-08-05 04:20:00	2.0679	437.651	-53.6988	-8.75116	NA	4.23089
2021-08-05 04:21:00	2.06451	435.979	-53.7144	-9.18479	NA	5.02913
2021-08-05 04:22:00	2.06327	435.269	-54.2514	-9.47951	NA	5.64792
2021-08-05 04:23:00	2.0627	434.156	-54.1585	-8.87452	NA	4.45498
2021-08-05 04:24:00	2.06034	431.175	-55.0359	-9.49582	NA	3.66164
2021-08-05 04:25:00	2.06166	435.378	-54.8087	-8.94479	NA	4.22112
2021-08-05 04:26:00	2.06208	438.075	-55.3204	-9.1776	NA	4.5918
2021-08-05 04:27:00	2.06324	435.652	-53.5129	-9.38294	NA	5.08799
2021-08-05 04:28:00	2.06741	438.495	-54.4856	-9.37383	NA	5.43233
2021-08-05 04:29:00	2.07006	442.438	-54.4419	-8.9424	NA	4.77274
2021-08-05 04:30:00	2.07056	445.117	-54.1915	-9.68201	NA	4.08453
2021-08-05 04:31:00	2.07179	448.303	-55.7624	-9.48759	1.05259	4.95018
2021-08-05 04:32:00	2.07345	450.812	-53.3183	-8.98203	NA	6.55633
2021-08-05 04:33:00	2.07366	441.338	-53.5886	-8.58433	NA	6.96027
2021-08-05 04:34:00	2.07494	439.952	-53.3361	-9.09576	NA	6.47065
2021-08-05 04:35:00	2.0802	443.197	-54.1266	-9.24858	NA	6.18115
2021-08-05 04:36:00	2.08138	441.501	-55.1578	-8.90041	1.05292	5.42511
2021-08-05 04:37:00	2.08064	437.211	-53.8276	-9.26083	1.45142	3.53187
2021-08-05 04:38:00	2.08252	437.051	-53.1373	-9.03651	NA	3.46619
2021-08-05 04:39:00	2.08415	434.375	-54.1417	-9.1997	NA	5.1089
2021-08-05 04:40:00	2.08693	436.924	-54.5657	-8.78699	NA	5.31988
2021-08-05 04:41:00	2.08941	444.158	-53.4325	-9.10701	NA	4.1347
2021-08-05 04:42:00	2.08762	439.458	-56.0521	-8.82101	NA	3.80792
2021-08-05 04:43:00	2.08508	436.112	-53.7515	-9.19249	NA	8.39666
2021-08-05 04:44:00	2.08827	448.18	-53.818	-8.97198	NA	11.5843
2021-08-05 04:45:00	2.08652	447.807	-54.0868	-9.21939	1.00558	7.53932
2021-08-05 04:46:00	2.07995	434.036	-53.076	-8.64881	NA	4.87289
2021-08-05 04:47:00	2.07855	435.479	-52.1301	-9.17574	NA	6.96317
2021-08-05 04:48:00	2.07842	440.007	-53.35	-9.00631	NA	8.60087
2021-08-05 04:49:00	2.07807	445.777	-54.5891	-9.09459	NA	7.59469
2021-08-05 04:50:00	2.07684	445.093	-55.2464	-8.92904	NA	6.65378
2021-08-05 04:51:00	2.0765	447.336	-53.1365	-8.94216	NA	7.14709
2021-08-05 04:52:00	2.07691	446.648	-54.4737	-9.16333	NA	6.85986
2021-08-05 04:53:00	2.07799	445.935	-53.7235	-8.87447	NA	4.60689
2021-08-05 04:54:00	2.07773	450.3	-53.8039	-8.97473	NA	3.72473
2021-08-05 04:55:00	2.07599	456.433	-55.2038	-9.16901	NA	5.43013
2021-08-05 04:56:00	2.07289	446.225	-54.7033	-9.27753	NA	5.73211
2021-08-05 04:57:00	2.07026	437.764	-52.73	-9.1007	1.30927	4.77049
2021-08-05 04:58:00	2.07075	439.36	-52.6637	-8.85216	1.20953	4.58524
2021-08-05 04:59:00	2.07255	443.33	-54.2205	-8.71125	1.14465	4.45769
2021-08-05 05:00:00	2.06945	443.119	-52.7821	-8.88121	1.31065	4.18728
2021-08-05 05:01:00	2.06618	442.611	-55.5522	-9.08312	1.43223	4.54456
2021-08-05 05:02:00	2.06786	457.852	-53.2626	-8.9765	1.25964	5.31246
2021-08-05 05:03:00	2.07385	475.812	-52.6787	-9.02493	1.06778	6.87051
2021-08-05 05:04:00	2.07279	462.864	-53.1296	-8.93166	NA	8.22249
2021-08-05 05:05:00	2.06319	445.497	-54.5223	-9.0869	NA	7.32776
2021-08-05 05:06:00	2.05941	439.949	-54.1724	-8.88703	NA	6.43792
2021-08-05 05:07:00	2.06234	454.557	-53.6633	-9.05854	NA	7.28767
2021-08-05 05:08:00	2.06456	469.316	-53.5008	-8.82127	NA	7.78385
2021-08-05 05:09:00	2.06417	461.129	-54.103	-9.32765	NA	6.63929
2021-08-05 05:10:00	2.06372	454.944	-53.7481	-9.1187	NA	5.98557
2021-08-05 05:11:00	2.05836	446.848	-52.8382	-9.00577	NA	6.16826
2021-08-05 05:12:00	2.05103	440.856	-53.4552	-9.22004	NA	5.52051
2021-08-05 05:13:00	2.04629	440.385	-53.7513	-9.08588	1.15392	4.59601
2021-08-05 05:14:00	2.0471	443.158	-54.2259	-8.86928	NA	4.30024
2021-08-05 05:15:00	2.05356	458.254	-53.4471	-9.43043	NA	3.8682
2021-08-05 05:16:00	2.05562	457.014	-54.0667	-8.80602	NA	3.90688
2021-08-05 05:17:00	2.05569	451.99	-53.2362	-9.0858	NA	6.08725
2021-08-05 05:18:00	2.05259	445.523	-53.3898	-8.92689	NA	7.10695
2021-08-05 05:19:00	2.0506	439.708	-53.196	-9.19631	NA	4.7871
2021-08-05 05:20:00	2.05156	437.479	-53.7451	-8.9628	NA	3.53018
2021-08-05 05:21:00	2.05639	450.124	-54.3211	-8.95269	NA	4.51656
2021-08-05 05:22:00	2.0592	451.908	-53.6583	-9.33136	NA	5.19914
2021-08-05 05:23:00	2.05921	449.061	-53.4313	-8.69262	NA	6.62412
2021-08-05 05:24:00	2.05664	442.989	-54.0849	-9.31734	NA	8.17089
2021-08-05 05:25:00	2.05572	442.054	-52.0818	-8.66768	NA	8.74991
2021-08-05 05:26:00	2.05704	441.624	-54.201	-9.44538	NA	8.51838
2021-08-05 05:27:00	2.06071	450.217	-53.9125	-8.8458	NA	7.02749
2021-08-05 05:28:00	2.06056	449.426	-52.9973	-8.81037	NA	6.22608
2021-08-05 05:29:00	2.05828	438.728	-54.4266	-9.40325	NA	5.79589
2021-08-05 05:30:00	2.06273	437.069	-54.0263	-8.77687	NA	5.25179
2021-08-05 05:31:00	2.06817	447.257	-53.9409	-8.84137	NA	6.87251
2021-08-05 05:32:00	2.06849	451.389	-52.5449	-9.33756	NA	8.35519
2021-08-05 05:33:00	2.06185	443.906	-53.7328	-9.42189	NA	6.79511
2021-08-05 05:34:00	2.06186	441.963	-53.7506	-9.20994	NA	5.9058
2021-08-05 05:35:00	2.06436	444.547	-54.3949	-9.04291	NA	7.16196
2021-08-05 05:36:00	2.06202	443.343	-54.1037	-9.21422	NA	7.67352
2021-08-05 05:37:00	2.06907	446.165	-52.6592	-9.11393	NA	6.96583
2021-08-05 05:38:00	2.07646	452.774	-53.2566	-9.1518	NA	6.59874
2021-08-05 05:39:00	2.06914	446.076	-52.8768	-9.08606	NA	6.5812
2021-08-05 05:40:00	2.06037	440.933	-53.5415	-9.24889	NA	5.93263
2021-08-05 05:41:00	2.05953	445.126	-54.3066	-9.28866	NA	5.97076
2021-08-05 05:42:00	2.06349	445.135	-53.3161	-8.92899	1.11572	6.28733
2021-08-05 05:43:00	2.0659	444.064	-52.7677	-9.10831	1.36086	6.47561
2021-08-05 05:44:00	2.06625	448.899	-53.2772	-8.99836	1.24781	6.88696
2021-08-05 05:45:00	2.069	457.155	-53.825	-9.23843	1.15486	6.38218
2021-08-05 05:46:00	2.07073	458.398	-52.4097	-9.02641	1.19495	5.78619
2021-08-05 05:47:00	2.06491	450.173	-52.8094	-8.86711	1.10159	5.60072
2021-08-05 05:48:00	2.06753	454.667	-53.7464	-9.16232	NA	6.31332
2021-08-05 05:49:00	2.07078	454.593	-53.4138	-9.32378	NA	6.9252
2021-08-05 05:50:00	2.07143	452.318	-54.4996	-8.99446	NA	6.1684
2021-08-05 05:51:00	2.07221	452.045	-52.3117	-9.1385	NA	4.83957
2021-08-05 05:52:00	2.07518	452.09	-53.8236	-9.09635	NA	3.87495
2021-08-05 05:53:00	2.08193	466.593	-53.5251	-8.69959	NA	3.6531
2021-08-05 05:54:00	2.08147	455.247	-52.3098	-9.50745	NA	3.84307
2021-08-05 05:55:00	2.08313	455.638	-52.0751	-8.75735	NA	4.51701
2021-08-05 05:56:00	2.08632	463.249	-54.7332	-9.00325	NA	4.98207
2021-08-05 05:57:00	2.08345	461.226	-52.9423	-9.13906	NA	5.13531
2021-08-05 05:58:00	2.08144	458.792	-53.7458	-9.31923	NA	5.44473
2021-08-05 05:59:00	2.07825	450.457	-53.6019	-9.04308	NA	6.65799
2021-08-05 06:00:00	2.07352	441.359	-53.6794	-8.91816	NA	7.2288
2021-08-05 06:01:00	2.0737	434.627	-53.5823	-9.2431	1.07315	5.93625
2021-08-05 06:02:00	2.07576	436.142	-53.497	-8.75314	1.60487	4.62642
2021-08-05 06:03:00	2.08624	450.45	-53.696	-8.91623	1.97184	4.13224
2021-08-05 06:04:00	2.09245	457.779	-52.5501	-9.05041	1.24761	4.65122
2021-08-05 06:05:00	2.08217	455.883	-52.9475	-9.04601	NA	4.59062
2021-08-05 06:06:00	2.07073	443.099	-54.2174	-8.77322	NA	4.34911
2021-08-05 06:07:00	2.06211	443.436	-52.4349	-8.9434	NA	5.62923
2021-08-05 06:08:00	2.05898	451.674	-52.7282	-9.14854	NA	7.71714
2021-08-05 06:09:00	2.05705	457.669	-53.5251	-9.03147	NA	16.631
2021-08-05 06:10:00	2.05389	454.91	-53.453	-8.93123	NA	23.7837
2021-08-05 06:11:00	2.04387	439.52	-53.7252	-8.87914	1.11755	21.7664
2021-08-05 06:12:00	2.04135	437.822	-53.4691	-9.08654	1.47662	19.9677
2021-08-05 06:13:00	2.04016	442.381	-53.3927	-8.73644	1.71531	19.2013
2021-08-05 06:14:00	2.03519	444.842	-52.4667	-8.79578	1.15671	21.0864
2021-08-05 06:15:00	2.02417	432.595	-53.6426	-9.0565	NA	35.1124
2021-08-05 06:16:00	2.01962	429.939	-52.7903	-9.16183	1.27319	45.581
2021-08-05 06:17:00	2.01955	432.683	-52.8206	-9.4809	1.69269	38.8665
2021-08-05 06:18:00	2.01744	435.239	-53.6824	-8.89016	1.36645	32.7036
2021-08-05 06:19:00	2.01866	446.032	-54.302	-9.27646	1.07794	25.2186
2021-08-05 06:20:00	2.01626	444.993	-53.7375	-8.77442	1.03835	18.0682
2021-08-05 06:21:00	2.00941	434.8	-53.8485	-8.91301	NA	14.8278
2021-08-05 06:22:00	2.0075	435.422	-54.088	-9.18414	NA	11.86
2021-08-05 06:23:00	2.01196	453.498	-53.9642	-8.71098	NA	8.57904
2021-08-05 06:24:00	2.00989	453.802	-53.5757	-8.71605	NA	5.27148
2021-08-05 06:25:00	2.00754	439.844	-53.9429	-8.69053	NA	3.98038
2021-08-05 06:26:00	2.00844	440.174	-53.3766	-8.69376	NA	2.8549
2021-08-05 06:27:00	2.00298	437.894	-54.2346	-8.71982	NA	2.59515
2021-08-05 06:28:00	2.00088	436.111	-54.2404	-9.03098	NA	2.19688
2021-08-05 06:29:00	2.0059	450.327	-53.5859	-9.15511	NA	2.62701
2021-08-05 06:30:00	2.00779	450.011	-53.5408	-9.03567	NA	2.81456
2021-08-05 06:31:00	2.01141	452.605	-53.3255	-8.85907	1.16757	2.22081
2021-08-05 06:32:00	2.01382	460.347	-54.5266	-9.07502	NA	2.91073
2021-08-05 06:33:00	2.00895	453.452	-53.6348	-8.74412	NA	4.10607
2021-08-05 06:34:00	2.00766	455.494	-53.1978	-8.97733	NA	3.74381
2021-08-05 06:35:00	2.00335	446.282	-53.4731	-9.04905	NA	3.23032
2021-08-05 06:36:00	1.99973	437.724	-52.4612	-9.30039	NA	3.71656
2021-08-05 06:37:00	1.99984	441.287	-54.0951	-9.06434	NA	3.18161
2021-08-05 06:38:00	1.99848	439.541	-54.5924	-8.98868	NA	1.89667
2021-08-05 06:39:00	1.99591	430.127	-53.4403	-9.24084	NA	1.74059
2021-08-05 06:40:00	1.99487	425.324	-53.5889	-8.59259	NA	2.16944
2021-08-05 06:41:00	1.99484	423.539	-52.1953	-9.03487	NA	2.70624
2021-08-05 06:42:00	1.99505	422.72	-53.5833	-9.32517	NA	2.89203
2021-08-05 06:43:00	1.9954	422.47	-54.7844	-9.14395	NA	2.95165
2021-08-05 06:44:00	1.99543	423.33	-54.75	-9.54003	NA	3.20645
2021-08-05 06:45:00	1.99564	423.873	-52.6541	-9.24429	NA	2.37971
2021-08-05 06:46:00	1.9963	424.313	-53.5501	-8.93293	NA	1.54716
2021-08-05 06:47:00	1.9982	425.328	-53.5195	-9.03655	NA	2.2477
2021-08-05 06:48:00	2.00136	430.138	-53.0719	-9.32335	NA	2.87075
2021-08-05 06:49:00	2.00244	427.664	-53.1801	-9.08067	NA	2.92737
2021-08-05 06:50:00	2.0037	425.507	-54.9627	-8.94674	NA	3.06518
2021-08-05 06:51:00	2.00445	425.704	-53.9882	-9.11199	NA	2.7213
2021-08-05 06:52:00	2.00452	426.384	-54.6422	-9.20981	NA	2.81173
2021-08-05 06:53:00	2.00695	427.954	-53.6873	-9.08055	NA	3.30915
2021-08-05 06:54:00	2.01023	431.715	-52.861	-9.1372	NA	3.1655
2021-08-05 06:55:00	2.01035	430.894	-53.6958	-9.34772	NA	3.0292
2021-08-05 06:56:00	2.01212	433.122	-53.4429	-9.0517	NA	3.47791
2021-08-05 06:57:00	2.00845	429.554	-52.9736	-9.24717	NA	4.25307
2021-08-05 06:58:00	2.00578	427.194	-53.3627	-9.56904	NA	3.75585
2021-08-05 06:59:00	2.00573	427.287	-52.9623	-9.19074	1.0273	2.72861
2021-08-05 07:00:00	2.00602	427.76	-52.8704	-9.10496	NA	2.86946
2021-08-05 07:01:00	2.00975	431.087	-53.0481	-9.48359	NA	3.82669
2021-08-05 07:02:00	2.00867	431.242	-53.6997	-9.55894	NA	5.07961
2021-08-05 07:03:00	2.00581	428.843	-52.4697	-9.12317	NA	9.23115
2021-08-05 07:04:00	2.00608	429.176	-54.0633	-8.92606	NA	14.0835
2021-08-05 07:05:00	2.00677	429.792	-54.1667	-8.5724	NA	22.6334
2021-08-05 07:06:00	2.00595	428.138	-54.3668	-9.15686	NA	37.9456
2021-08-05 07:07:00	2.01069	432.389	-53.2797	-9.14517	1.18418	102.348
2021-08-05 07:08:00	2.01341	435.006	-54.8978	-9.3282	2.34331	149.669
2021-08-05 07:09:00	2.00969	431.415	-52.7428	-8.88454	3.20097	87.7469
2021-08-05 07:10:00	2.00549	427.119	-53.6579	-9.03854	2.06146	40.5862
2021-08-05 07:11:00	2.00494	426.838	-52.8515	-9.24716	1.2062	77.7187
2021-08-05 07:12:00	2.00459	426.792	-54.2895	-8.94715	2.23182	101.779
2021-08-05 07:13:00	2.00463	427.745	-54.5038	-9.35536	2.99378	51.9714
2021-08-05 07:14:00	2.00534	429.34	-54.2144	-9.21724	2.00835	11.1991
2021-08-05 07:15:00	2.00402	428.838	-51.3354	-9.22936	1.0987	18.6335
2021-08-05 07:16:00	2.00296	428.367	-53.6949	-9.11113	NA	34.5565
2021-08-05 07:17:00	2.00494	431.26	-53.1418	-8.91841	NA	109.781
2021-08-05 07:18:00	2.00478	430.579	-51.9214	-9.15571	2.20087	162.604
2021-08-05 07:19:00	2.00458	430.031	-53.21	-8.88204	3.49548	79.1527
2021-08-05 07:20:00	2.00514	430.112	-53.4434	-8.98852	2.45533	10.6774
2021-08-05 07:21:00	2.01	436.132	-52.9973	-9.03947	1.53963	25.831
2021-08-05 07:22:00	2.01196	437.427	-53.6246	-9.17349	1.44632	37.6068
2021-08-05 07:23:00	2.01874	443.485	-53.717	-9.15181	1.26479	32.532
2021-08-05 07:24:00	2.02026	445.148	-53.3849	-9.04789	NA	27.6775
2021-08-05 07:25:00	2.01872	441.062	-53.8539	-9.45225	NA	20.2112
2021-08-05 07:26:00	2.01904	441.213	-53.7639	-9.21811	NA	12.1871
2021-08-05 07:27:00	2.01763	440.357	-55.1046	-8.97503	1.31693	9.42941
2021-08-05 07:28:00	2.01452	438.947	-52.7798	-8.82297	NA	9.47445
2021-08-05 07:29:00	2.00975	432.47	-53.1264	-9.16058	NA	21.4736
2021-08-05 07:30:00	2.0066	427.34	-54.1149	-8.81795	NA	31.6896
2021-08-05 07:31:00	2.01072	431.709	-53.9055	-9.45148	NA	32.4974
2021-08-05 07:32:00	2.01076	432.621	-52.8008	-9.47569	1.33676	42.3457
2021-08-05 07:36:00	2.00516	427.158	-51.8566	-9.5262	1.54749	2.74209
2021-08-05 07:37:00	2.01436	437.085	-53.0984	-8.91403	NA	6.60193
2021-08-05 07:38:00	2.01646	440.197	-53.6934	-9.24631	NA	10.1694
2021-08-05 07:39:00	2.01493	439.385	-53.9638	-9.14453	1.31991	20.3853
2021-08-05 07:40:00	2.00511	428.47	-52.9381	-9.40224	1.79868	27.3242
2021-08-05 07:41:00	2.00206	424.841	-53.4464	-9.29509	2.12127	13.422
2021-08-05 07:42:00	2.00481	429.578	-53.1396	-8.949	1.40982	2.71594
2021-08-05 07:43:00	2.00566	429.255	-52.9646	-9.34099	NA	6.17942
2021-08-05 07:44:00	2.00333	426.738	-54.4485	-9.21376	1.33341	7.77484
2021-08-05 07:45:00	1.99969	422.838	-55.6728	-9.20115	1.65892	4.00737
2021-08-05 07:46:00	1.99968	423.043	-54.115	-9.15669	NA	5.31198
2021-08-05 07:47:00	1.99888	422.221	-54.605	-9.14306	NA	33.3143
2021-08-05 07:48:00	1.9975	419.748	-53.0259	-9.0868	NA	55.3473
2021-08-05 07:49:00	1.99754	419.786	-53.3118	-9.3034	1.45539	45.1566
2021-08-05 07:50:00	1.99758	420.026	-53.6372	-9.15216	1.24955	34.9957
2021-08-05 07:51:00	1.99798	420.17	-52.8984	-9.43102	1.04097	20.6446
2021-08-05 07:52:00	1.99896	421.826	-53.6063	-9.51174	NA	8.10268
2021-08-05 07:53:00	2.00274	430.474	-55.9126	-8.97003	NA	7.39064
2021-08-05 07:54:00	2.00112	430.33	-53.8364	-9.15636	NA	7.05244
2021-08-05 07:55:00	1.99605	420.333	-53.1214	-9.00516	NA	10.3473
2021-08-05 07:56:00	1.99445	417.935	-53.3771	-9.30396	NA	12.6788
2021-08-05 07:57:00	1.9948	418.425	-52.669	-9.64399	NA	8.34924
2021-08-05 07:58:00	1.9968	421.585	-53.461	-9.02835	NA	5.85929
2021-08-05 07:59:00	2.00205	428.649	-54.2688	-9.21816	NA	15.9876
2021-08-05 08:00:00	1.99833	423.798	-54.436	-8.8034	NA	32.4589
2021-08-05 08:04:00	1.99478	416.985	-52.3852	-9.03664	2.82377	3.31718
2021-08-05 08:05:00	1.99418	415.484	-54.6564	-8.91242	1.72963	3.56414
2021-08-05 08:06:00	1.99442	416.007	-54.5424	-9.3303	NA	13.1269
2021-08-05 08:10:00	1.99365	417.221	-53.6366	-9.06712	1.94802	14.2745
2021-08-05 08:11:00	1.9923	416.064	-53.1091	-8.9257	NA	11.5486
2021-08-05 08:12:00	1.99236	416.942	-54.1366	-9.07073	NA	8.42607
2021-08-05 08:13:00	1.99289	418.876	-54.5033	-8.41341	NA	8.72345
2021-08-05 08:14:00	1.99263	417.672	-52.7068	-9.17306	NA	9.18408
2021-08-05 08:15:00	1.9931	418.444	-52.7341	-9.10933	NA	11.0543
2021-08-05 08:16:00	1.9927	417.494	-53.6732	-9.61375	1.23902	12.3342
2021-08-05 08:17:00	1.9918	416.261	-51.8751	-8.84285	1.71324	14.0275
2021-08-05 08:18:00	1.99189	417.342	-53.7954	-9.07545	NA	16.3304
2021-08-05 08:19:00	1.99293	420.137	-52.3604	-8.92055	NA	14.7089
2021-08-05 08:20:00	1.99354	419.524	-54.4075	-9.42405	NA	12.2265
2021-08-05 08:21:00	2.00462	431.984	-53.8405	-9.15288	NA	8.36458
2021-08-05 08:22:00	2.01413	444.984	-53.3037	-9.15039	NA	17.3131
2021-08-05 08:26:00	1.98674	416.642	-53.4398	-9.20782	2.4961	14.3774
2021-08-05 08:27:00	1.99191	423.985	-53.1473	-9.02669	1.47448	13.0709
2021-08-05 08:28:00	1.99681	431.794	-53.0965	-8.81719	NA	12.5108
2021-08-05 08:29:00	1.99109	423.389	-52.5901	-9.17419	NA	20.2457
2021-08-05 08:52:00	1.97839	438.182	-53.3309	-9.13794	4.12058	147.46
2021-08-05 08:53:00	1.97823	439.454	-54.9209	-8.72622	4.53622	91.9493
2021-08-05 08:54:00	1.97702	433.886	-53.5245	-9.47775	3.54047	47.5733
2021-08-05 08:55:00	1.98076	453.585	-53.4837	-8.71841	2.70102	67.4374
2021-08-05 08:56:00	1.98152	463.438	-52.6948	-8.93144	2.89455	86.234
2021-08-05 08:57:00	1.97913	452.224	-54.3954	-8.96834	3.04084	104.848
2021-08-05 08:58:00	1.97708	448.774	-52.8982	-8.86892	2.87417	126.568
2021-08-05 08:59:00	1.97511	443.686	-54.961	-9.0703	2.95714	166.545
2021-08-05 09:00:00	1.97338	445.714	-53.8497	-8.81085	4.69375	191.068
2021-08-05 09:01:00	1.97492	451.006	-53.922	-8.57788	5.97214	124.574
2021-08-05 09:02:00	1.97489	442.614	-53.4032	-9.09731	4.23074	78.8193
2021-08-05 09:03:00	1.97473	437.636	-54.4871	-8.88563	2.76906	150.154
2021-08-05 09:04:00	1.97652	441.743	-53.1363	-8.81879	3.17604	203.541
2021-08-05 09:05:00	1.97857	446.792	-52.8999	-9.09254	3.51913	150.538
2021-08-05 09:06:00	1.98007	450.536	-53.9168	-8.80669	3.43905	100.406
2021-08-05 09:07:00	1.98184	453.999	-53.9274	-8.75493	3.25477	66.5914
2021-08-05 09:08:00	1.982	454.779	-52.0689	-8.39996	2.38014	44.4179
2021-08-05 09:09:00	1.97909	447.802	-53.289	-8.76378	1.76099	94.5505
2021-08-05 09:10:00	1.98328	451.178	-53.9719	-8.01799	2.83228	132.253
2021-08-05 09:11:00	1.98665	453.132	-53.1634	-8.47837	3.62742	99.1005
2021-08-05 09:12:00	1.9863	449.496	-52.2568	-8.5942	2.60208	76.8361
2021-08-05 09:13:00	1.9831	444.209	-53.4467	-8.58874	1.76611	114.509
2021-08-05 09:14:00	1.985	444.922	-54.2347	-8.83178	2.1852	141.059
2021-08-05 09:15:00	1.98637	446.152	-53.8818	-8.43364	2.51634	102.322
2021-08-05 09:16:00	1.99031	448.456	-52.833	-8.41231	2.26558	68.8566
2021-08-05 09:17:00	1.99636	458.113	-53.3336	-8.32704	2.12659	66.3357
2021-08-05 09:18:00	1.99609	456.818	-52.6966	-8.76095	2.73055	62.1473
2021-08-05 09:19:00	1.99323	452.58	-54.5124	-8.78731	3.18244	51.9818
2021-08-05 09:20:00	1.9907	453.308	-54.1396	-8.78429	2.633	42.3705
2021-08-05 09:21:00	1.98248	442.063	-55.0686	-8.45527	2.1635	29.7382
2021-08-05 09:22:00	1.97724	432.243	-53.8847	-8.40205	2.23022	19.1265
2021-08-05 09:23:00	1.98002	439.724	-54.1617	-8.6028	2.28301	25.4158
2021-08-05 09:24:00	1.98122	445.762	-53.7524	-8.48239	2.24351	35.0838
2021-08-05 09:25:00	1.98335	444.153	-51.8966	-8.52212	2.26697	66.4677
2021-08-05 09:26:00	1.98115	441.907	-52.6401	-8.1199	2.70763	91.5154
2021-08-05 09:27:00	1.97207	429.69	-53.7619	-8.68069	3.01952	77.4482
2021-08-05 09:28:00	1.97221	427.046	-54.0263	-8.3723	2.47821	69.0398
2021-08-05 09:29:00	1.98266	441.496	-53.0691	-8.66381	2.05358	92.3497
2021-08-05 09:30:00	1.97887	438.812	-52.5275	-8.10774	2.40055	108.262
2021-08-05 09:31:00	1.97868	439.112	-52.7222	-8.26568	2.66003	80.3636
2021-08-05 09:32:00	1.98486	446.629	-53.9051	-8.624	2.33981	63.6362
2021-08-05 09:33:00	1.98228	444.812	-53.546	-8.23093	2.21985	116.873
2021-08-05 09:34:00	1.97705	440.463	-54.2574	-8.49404	3.42667	155.784
2021-08-05 09:35:00	1.9758	439.939	-53.3723	-8.10937	4.37607	108.842
2021-08-05 09:36:00	1.97373	436.942	-54.2598	-8.46303	3.62325	68.6839
2021-08-05 09:37:00	1.9714	433.806	-51.7581	-8.40325	2.96719	62.0872
2021-08-05 09:38:00	1.97314	437.834	-52.0056	-8.01864	2.95393	57.2113
2021-08-05 09:39:00	1.96819	431.115	-54.508	-8.38026	2.90646	68.0289
2021-08-05 09:40:00	1.9674	429.882	-53.8986	-8.20903	2.6324	77.5913
2021-08-05 09:41:00	1.9672	430.527	-53.515	-7.81428	2.41359	77.2818
2021-08-05 09:42:00	1.96758	430.468	-53.2066	-8.54871	2.56027	77.6764
2021-08-05 09:43:00	1.96865	431.462	-54.0011	-7.96124	2.62479	85.2393
2021-08-05 09:44:00	1.97156	435.67	-52.3498	-8.00933	2.14508	92.4218
2021-08-05 09:45:00	1.97523	442.769	-53.1925	-8.20092	1.75881	93.3813
2021-08-05 09:46:00	1.97076	437.03	-53.1821	-7.87311	1.99282	91.9961
2021-08-05 09:47:00	1.96773	430.873	-53.4654	-8.03241	2.20312	79.2109
2021-08-05 09:48:00	1.96676	428.308	-53.6436	-8.03051	2.25586	70.5469
2021-08-05 09:49:00	1.9734	437.437	-55.8086	-8.17774	2.3463	88.1055
2021-08-05 09:50:00	1.97499	436.47	-52.95	-8.91917	2.6866	98.3607
2021-08-05 09:51:00	1.97397	432.519	-54.0376	-8.83194	2.97346	61.9459
2021-08-05 09:52:00	1.97652	435.584	-54.3399	-8.80687	2.9062	30.1496
2021-08-05 09:53:00	1.98333	446.754	-52.6086	-8.74536	2.8399	26.5977
2021-08-05 09:54:00	1.98181	445.607	-54.5819	-8.07325	2.77979	22.2531
2021-08-05 09:55:00	1.98048	444.432	-54.3185	-8.4969	2.58143	12.8362
2021-08-05 09:56:00	1.97904	440.913	-55.3993	-8.12975	1.46728	7.13831
2021-08-05 09:57:00	1.97603	436.707	-54.9773	-8.64043	NA	19.7084
2021-08-05 09:58:00	1.97583	435.226	-54.5981	-8.66616	1.7373	28.5608
2021-08-05 09:59:00	1.97831	437.629	-54.191	-8.86307	2.62715	25.6809
2021-08-05 10:00:00	1.97773	437.148	-53.7702	-8.43566	2.15806	28.7779
2021-08-05 10:01:00	1.97747	437.522	-54.0431	-8.95286	1.81129	62.3467
2021-08-05 10:02:00	1.97871	441.694	-54.2002	-8.70717	2.27018	89.1735
2021-08-05 10:03:00	1.9784	440.477	-54.1914	-8.47597	2.64523	76.6557
2021-08-05 10:04:00	1.97798	441.481	-54.5106	-8.95247	2.46601	65.3478
2021-08-05 10:05:00	1.97554	438.531	-53.4413	-8.67009	2.32502	58.3446
2021-08-05 10:06:00	1.97488	439.486	-53.9396	-8.28292	2.43765	49.7433
2021-08-05 10:07:00	1.97648	442.679	-54.4283	-8.31972	2.4892	32.2912
2021-08-05 10:08:00	1.97219	439.137	-52.5828	-8.47119	2.13638	18.4247
2021-08-05 10:09:00	1.96752	433.339	-54.1935	-7.9204	1.7812	25.6529
2021-08-05 10:10:00	1.96476	431.051	-53.769	-7.95005	1.41015	36.8193
2021-08-05 10:11:00	1.96208	426.224	-55.4713	-8.50872	1.24451	73.7675
2021-08-05 10:12:00	1.96236	427.995	-52.4548	-8.40179	2.44447	101.227
2021-08-05 10:13:00	1.96049	426.843	-53.6092	-8.23857	3.3935	75.2003
2021-08-05 10:14:00	1.9577	421.561	-55.0919	-8.47902	2.68466	54.3038
2021-08-05 10:15:00	1.95664	419.115	-54.9952	-8.51641	2.09088	56.3461
2021-08-05 10:16:00	1.95619	416.966	-54.8048	-8.176	2.25351	56.6025
2021-08-05 10:17:00	1.95972	422.085	-53.8905	-8.19534	2.3469	50.1081
2021-08-05 10:18:00	1.965	432.802	-53.8378	-8.44256	1.9795	48.7475
2021-08-05 10:19:00	1.96249	429.092	-55.3672	-8.27486	1.66278	78.273
2021-08-05 10:21:00	1.96439	436.743	-54.4172	-8.3921	1.75871	60.96
2021-08-05 10:22:00	1.96157	430.973	-53.7734	-8.28132	2.23124	32.458
2021-08-05 10:23:00	1.96135	427.656	-53.6942	-7.83222	2.62812	67.9076
2021-08-05 10:24:00	1.96231	429.653	-52.5329	-7.76709	2.52375	98.6115
2021-08-05 10:25:00	1.96158	429.026	-55.1649	-8.31681	2.51181	94.4585
2021-08-05 10:26:00	1.95991	425.507	-53.1728	-7.88773	3.11317	86.5942
2021-08-05 10:27:00	1.96059	424.408	-54.5502	-8.07867	3.51167	58.4023
2021-08-05 10:28:00	1.96729	438.725	-53.8089	-8.34231	2.56386	38.5178
2021-08-05 10:29:00	1.963	432.144	-51.9393	-7.76815	1.74757	64.6216
2021-08-05 10:30:00	1.9649	436.6	-56.6829	-8.46693	1.80121	85.5218
2021-08-05 10:31:00	1.9703	449.406	-52.1234	-8.10734	1.85651	77.7102
2021-08-05 10:32:00	1.96618	438.649	-52.4344	-8.29514	1.92277	68.6186
2021-08-05 10:33:00	1.96266	431.058	-52.8593	-8.39559	2.00489	51.1023
2021-08-05 10:34:00	1.96442	437.28	-54.6775	-8.51787	2.19229	37.0149
2021-08-05 10:35:00	1.96366	437.923	-54.2377	-8.41743	2.30348	46.4084
2021-08-05 10:36:00	1.96013	428.646	-52.9284	-8.51435	1.90928	54.9263
2021-08-05 10:37:00	1.9585	425.944	-54.7874	-8.15734	1.62733	54.1774
2021-08-05 10:38:00	1.95779	424.559	-53.3284	-8.39844	2.08792	52.5237
2021-08-05 10:39:00	1.9595	428.043	-53.8888	-8.35651	2.40654	49.9365
2021-08-05 10:40:00	1.96068	431.153	-53.4397	-8.27736	1.78396	47.946
2021-08-05 10:41:00	1.95927	426.461	-52.3099	-8.41327	1.26239	43.5707
2021-08-05 10:42:00	1.95924	425.822	-54.771	-8.71242	1.40185	40.9
2021-08-05 10:43:00	1.96014	427.205	-52.5514	-8.20939	1.62608	53.8363
2021-08-05 10:44:00	1.96267	433.599	-54.1152	-8.40196	2.41226	61.3792
2021-08-05 10:45:00	1.96337	434.228	-54.057	-8.31704	3.04282	37.071
2021-08-05 10:46:00	1.96455	435.1	-53.7576	-8.22031	2.63866	15.8031
2021-08-05 10:47:00	1.96323	432.291	-53.9957	-8.32469	2.21101	7.77078
2021-08-05 10:48:00	1.95925	424.247	-54.745	-8.1065	1.63084	6.83121
2021-08-05 10:49:00	1.95944	422.906	-53.8247	-8.13113	1.15913	51.7611
2021-08-05 10:50:00	1.96032	427.083	-53.336	-7.88075	1.40613	87.6566
2021-08-05 10:51:00	1.96179	430.597	-52.5885	-8.02268	1.65578	68.4311
2021-08-05 10:52:00	1.96286	434.912	-53.1637	-7.9296	1.92263	49.7348
2021-08-05 10:53:00	1.96016	431.834	-52.273	-8.1134	2.1588	34.6707
2021-08-05 10:54:00	1.95745	424.465	-51.7402	-8.29852	2.19163	22.0122
2021-08-05 10:55:00	1.95785	422.144	-53.3523	-7.96245	2.22366	23.9543
2021-08-05 10:56:00	1.96212	429.322	-54.3273	-8.21318	2.25046	28.3299
2021-08-05 10:57:00	1.96124	428.586	-53.3329	-8.1856	2.17316	48.8983
2021-08-05 10:58:00	1.95927	425.386	-54.2147	-7.98094	1.40615	67.5666
2021-08-05 10:59:00	1.95909	424.81	-54.4819	-7.89147	NA	68.8758
2021-08-05 11:00:00	1.96	427.002	-54.1047	-8.15993	1.53223	67.477
2021-08-05 11:01:00	1.95901	424.734	-53.8159	-7.59656	2.12164	56.6962
2021-08-05 11:02:00	1.95639	420.076	-51.5446	-8.21	1.97293	46.2199
2021-08-05 11:03:00	1.95725	421.796	-53.6957	-8.16568	1.84298	32.8723
2021-08-05 11:04:00	1.96001	427.496	-53.502	-8.123	1.8359	22.6755
2021-08-05 11:05:00	1.95907	425.92	-53.015	-8.22001	1.86465	34.1398
2021-08-05 11:09:00	1.95801	420.489	-54.1769	-8.21899	3.01694	51.6897
2021-08-05 11:10:00	1.96194	429.737	-53.4149	-7.9331	2.07717	17.4191
2021-08-05 11:11:00	1.96224	432.397	-53.2889	-8.11081	1.29537	36.2931
2021-08-05 11:12:00	1.95889	425.878	-53.1618	-7.86531	1.56225	52.3344
2021-08-05 11:13:00	1.95829	423.765	-54.2459	-7.87419	1.78014	56.5921
2021-08-05 11:14:00	1.95778	423.552	-52.5411	-7.82831	1.67345	57.4886
2021-08-05 11:15:00	1.95699	422.702	-54.3794	-7.76096	1.54313	33.9903
2021-08-05 11:16:00	1.95783	424.842	-52.3735	-7.98799	1.25629	15.5356
2021-08-05 11:17:00	1.95924	426.727	-54.391	-8.03898	1.02353	29.3896
2021-08-05 11:18:00	1.96074	431.16	-54.0469	-8.16764	1.14905	40.6075
2021-08-05 11:19:00	1.95896	426.689	-54.7666	-7.51024	1.29198	36.6455
2021-08-05 11:20:00	1.95818	423.912	-52.8156	-8.23676	1.55163	33.6097
2021-08-05 11:21:00	1.95873	424.47	-53.9828	-7.77368	1.78683	37.5074
2021-08-05 11:22:00	1.95836	424.837	-54.694	-7.92138	1.86001	39.5263
2021-08-05 11:23:00	1.95635	419.575	-54.5155	-7.36968	1.92534	28.0329
2021-08-05 11:24:00	1.95591	418.099	-53.7933	-7.85379	1.93871	18.7362
2021-08-05 11:25:00	1.95709	419.52	-53.6493	-7.54644	1.90929	23.6831
2021-08-05 11:26:00	1.95728	420.473	-54.0503	-7.72099	1.59638	32.1502
2021-08-05 11:27:00	1.95894	423.048	-54.6164	-7.88476	1.43975	61.9003
2021-08-05 11:28:00	1.96181	430.136	-54.1576	-7.84859	2.3185	85.2465
2021-08-05 11:29:00	1.96	426.949	-52.8722	-7.83987	3.0522	73.1861
2021-08-05 11:30:00	1.95898	424.148	-52.0322	-8.13504	2.8252	67.5231
2021-08-05 11:31:00	1.96038	428.601	-55.4851	-7.94856	2.63591	97.8434
2021-08-05 11:32:00	1.96132	430.108	-54.6792	-7.7379	2.69587	118.258
2021-08-05 11:34:00	1.95997	426.398	-53.4692	-7.7984	2.80894	41.3261
2021-08-05 11:35:00	1.95742	420.242	-54.8846	-7.77365	2.85227	75.294
2021-08-05 11:36:00	1.95914	422.161	-53.5848	-8.05734	2.82548	101.515
2021-08-05 11:37:00	1.96015	424.885	-54.5339	-7.86785	2.80044	75.9474
2021-08-05 11:38:00	1.95882	421.918	-54.2381	-7.98534	2.78705	50.9344
2021-08-05 11:39:00	1.95854	420.542	-52.3432	-8.34674	2.66804	29.7751
2021-08-05 11:40:00	1.95895	422.287	-54.5875	-7.9988	1.84933	14.9535
2021-08-05 11:41:00	1.95983	426.071	-53.212	-8.03755	1.22786	37.2905
2021-08-05 11:42:00	1.95879	425.105	-54.1139	-8.02627	1.91342	54.8496
2021-08-05 11:43:00	1.95687	422.382	-54.1583	-8.17889	2.49765	49.5146
2021-08-05 11:44:00	1.95574	420.088	-53.36	-8.22817	2.41112	44.9906
2021-08-05 11:45:00	1.95706	419.522	-54.5716	-8.2487	2.31499	41.4078
2021-08-05 11:46:00	1.96103	427.993	-53.8244	-7.99953	2.15524	40.8392
2021-08-05 11:47:00	1.96273	432.601	-53.5535	-8.23214	1.98328	59.8297
2021-08-05 11:48:00	1.96227	430.932	-53.8965	-8.1194	1.73045	73.1418
2021-08-05 11:49:00	1.96252	428.547	-53.484	-7.8345	1.53693	48.2304
2021-08-05 11:50:00	1.96323	429.14	-54.0147	-8.07416	1.73659	32.3875
2021-08-05 11:51:00	1.96644	433.96	-53.576	-8.32928	1.94497	79.2238
2021-08-05 11:52:00	1.9684	438.007	-52.68	-7.62245	2.21124	113.472
2021-08-05 11:53:00	1.96465	431.547	-52.6352	-7.84	2.31076	64.872
2021-08-05 11:54:00	1.96898	444.127	-53.2536	-7.62922	1.30565	24.3986
2021-08-05 11:55:00	1.97074	446.378	-53.5517	-7.75083	NA	30.1629
2021-08-05 11:56:00	1.96881	441.389	-53.1809	-7.86773	1.52422	32.3403
2021-08-05 11:57:00	1.96267	430.175	-53.8049	-7.94743	2.2599	22.3268
2021-08-05 11:58:00	1.95809	422.946	-52.9266	-7.75783	1.47402	16.5353
2021-08-05 11:59:00	1.95589	419.308	-52.8091	-8.1196	NA	28.463
2021-08-05 12:00:00	1.95591	419.541	-54.2442	-8.06436	1.4541	36.0936
2021-08-05 12:01:00	1.95736	422.033	-54.0704	-7.87002	1.97454	23.2159
2021-08-05 12:02:00	1.96011	426.921	-52.9767	-8.0872	2.06107	13.9599
2021-08-05 12:03:00	1.96083	428.253	-52.0247	-8.15353	2.08999	25.88
2021-08-05 12:04:00	1.95846	424.232	-53.2665	-8.05677	1.73721	38.4021
2021-08-05 12:05:00	1.95907	426.237	-52.9269	-8.01593	1.49094	52.2799
2021-08-05 12:06:00	1.96274	431.834	-54.3956	-7.60377	1.95034	60.6721
2021-08-05 12:07:00	1.96477	434.711	-53.542	-8.30329	2.27968	37.5279
2021-08-05 12:08:00	1.9618	429.518	-52.847	-8.07953	1.74712	18.0203
2021-08-05 12:09:00	1.95873	423.337	-52.2918	-8.24593	1.34027	16.7563
2021-08-05 12:10:00	1.95788	422.135	-52.9839	-7.87035	1.76621	17.4266
2021-08-05 12:11:00	1.96095	428.589	-52.9098	-8.19746	2.05769	36.5643
2021-08-05 12:12:00	1.96063	429.629	-53.0701	-7.99915	1.45863	52.72
2021-08-05 12:13:00	1.95735	423.088	-54.9809	-7.97717	1.06127	43.0344
2021-08-05 12:14:00	1.9564	420.42	-52.9186	-8.27137	2.00018	33.9245
2021-08-05 12:15:00	1.95815	420.555	-53.1695	-8.14626	2.77077	37.6556
2021-08-05 12:16:00	1.96267	424.196	-52.8736	-8.15125	2.42452	42.6602
2021-08-05 12:17:00	1.96328	426.758	-54.2982	-8.398	2.09138	48.6851
2021-08-05 12:18:00	1.9607	423.93	-54.3517	-8.35072	1.84507	54.5209
2021-08-05 12:19:00	1.96099	426.249	-53.207	-8.12145	1.67822	59.6031
2021-08-05 12:20:00	1.96114	428.453	-52.7561	-8.04221	2.03786	63.6308
2021-08-05 12:21:00	1.95935	425.351	-53.1821	-7.95457	2.34778	64.2073
2021-08-05 12:22:00	1.96035	426.699	-52.5663	-7.74269	2.32821	64.085
2021-08-05 12:23:00	1.96179	428.942	-51.6979	-8.1754	2.26915	57.1903
2021-08-05 12:24:00	1.9609	426.1	-53.3861	-8.22064	1.94851	51.0768
2021-08-05 12:25:00	1.9618	429.001	-52.8066	-8.07964	1.692	48.3416
2021-08-05 12:26:00	1.96059	426.427	-52.6801	-8.13907	1.85877	44.569
2021-08-05 12:27:00	1.95932	421.929	-52.8164	-7.85483	1.96093	36.7929
2021-08-05 12:28:00	1.95989	420.344	-52.5617	-8.33429	1.63468	29.8416
2021-08-05 12:29:00	1.95926	420.503	-54.0697	-8.09757	1.40537	25.4189
2021-08-05 12:30:00	1.9581	421.996	-53.8597	-7.9204	1.81829	22.2121
2021-08-05 12:31:00	1.95866	425.251	-52.5234	-7.96512	2.14994	31.3926
2021-08-05 12:32:00	1.95992	424.996	-52.2312	-7.88197	1.94302	38.2455
2021-08-05 12:33:00	1.96358	429.196	-53.1546	-7.87317	1.69787	26.1482
2021-08-05 12:34:00	1.9697	439.741	-53.7881	-7.8031	1.1989	16.8775
2021-08-05 12:35:00	1.97035	442.512	-52.6714	-7.78063	NA	24.4864
2021-08-05 12:36:00	1.96497	431.655	-51.0649	-7.75272	1.62332	29.8836
2021-08-05 12:37:00	1.96321	429.208	-53.9392	-7.83502	2.24203	28.0168
2021-08-05 12:38:00	1.96213	426.174	-54.5272	-7.83972	1.93603	27.4748
2021-08-05 12:39:00	1.96487	430.139	-52.9171	-7.64114	1.62564	29.588
2021-08-05 12:40:00	1.96656	434.936	-52.3253	-7.38738	1.28639	31.0995
2021-08-05 12:41:00	1.96405	433.128	-52.7873	-7.83946	1.00306	28.378
2021-08-05 12:42:00	1.96167	429.775	-52.5322	-8.05174	1.09079	25.1459
2021-08-05 12:43:00	1.96177	429.62	-52.6817	-8.02556	1.16362	21.0063
2021-08-05 12:44:00	1.96145	427.262	-53.9528	-7.7594	1.13676	18.2272
2021-08-05 12:45:00	1.96527	433.706	-53.9488	-7.81493	1.14845	23.7463
2021-08-05 12:46:00	1.96207	427.517	-55.2021	-7.544	1.4155	28.3355
2021-08-05 12:47:00	1.95992	423.444	-52.7401	-7.2811	1.65635	28.4816
2021-08-05 12:48:00	1.96017	421.476	-53.8979	-7.71196	1.72317	28.2695
2021-08-05 12:49:00	1.96142	420.471	-54.2697	-8.0807	1.80398	24.5182
2021-08-05 12:50:00	1.96287	421.574	-52.4344	-7.74048	1.97741	21.5606
2021-08-05 12:51:00	1.96201	423.124	-53.9121	-8.06087	2.12109	24.5084
2021-08-05 12:52:00	1.96184	423.968	-52.7374	-8.21168	2.06771	30.9862
2021-08-05 12:53:00	1.96228	423.059	-53.7328	-7.65188	2.07473	59.4878
2021-08-05 12:54:00	1.96384	422.279	-52.8804	-7.90702	2.48181	80.0157
2021-08-05 12:55:00	1.96535	423.365	-53.2837	-7.77821	2.70949	50.5477
2021-08-05 12:56:00	1.96482	422.585	-52.8063	-7.90217	1.74848	25.5213
2021-08-05 12:57:00	1.9639	420.987	-54.0964	-7.46069	NA	21.9208
2021-08-05 12:58:00	1.96468	422.044	-52.6533	-8.40403	1.05675	18.6035
2021-08-05 12:59:00	1.9638	424.107	-52.1378	-7.93455	1.15359	23.451
2021-08-05 13:00:00	1.96305	424.227	-53.1764	-7.76749	1.05403	27.0042
2021-08-05 13:01:00	1.96317	425.335	-54.6499	-7.73083	NA	20.6877
2021-08-05 13:02:00	1.96168	423.271	-53.1791	-7.6394	NA	15.6409
2021-08-05 13:03:00	1.96109	421.586	-53.2001	-8.17087	NA	18.6646
2021-08-05 13:04:00	1.96212	422.549	-53.388	-7.66654	NA	21.9269
2021-08-05 13:05:00	1.96307	421.844	-51.6035	-7.76257	NA	28.2271
2021-08-05 13:06:00	1.9637	422.357	-54.3939	-7.68977	NA	34.5306
2021-08-05 13:07:00	1.96348	421.468	-52.114	-7.44859	NA	38.9733
2021-08-05 13:08:00	1.96275	420.885	-52.6372	-7.94035	1.32159	41.302
2021-08-05 13:09:00	1.96137	419.978	-53.0838	-8.02426	2.00787	35.4409
2021-08-05 13:10:00	1.95997	420.214	-52.3206	-7.66845	2.03415	31.634
2021-08-05 13:11:00	1.96001	421.949	-53.5412	-7.69991	2.04132	37.0834
2021-08-05 13:12:00	1.96051	423.927	-53.9092	-7.45991	1.92186	41.0348
2021-08-05 13:13:00	1.96181	425.983	-55.3853	-7.70039	1.82326	34.2021
2021-08-05 13:14:00	1.96238	427.895	-54.5109	-7.2303	1.86312	27.4066
2021-08-05 13:15:00	1.9604	422.888	-53.354	-6.94995	1.98329	21.69
2021-08-05 13:16:00	1.96288	424.287	-52.4984	-7.39286	2.63558	16.3079
2021-08-05 13:17:00	1.96359	424.592	-53.1229	-7.56323	3.05488	16.9041
2021-08-05 13:18:00	1.96136	421.059	-52.4366	-7.30745	1.93141	18.8675
2021-08-05 13:19:00	1.95985	420.305	-53.5433	-7.4495	1.03162	19.4444
2021-08-05 13:20:00	1.95997	419.713	-52.4081	-7.51916	1.62574	18.8657
2021-08-05 13:21:00	1.95921	418.978	-53.898	-7.75557	2.10858	20.639
2021-08-05 13:22:00	1.95772	417.295	-51.8426	-7.45322	1.85307	23.0656
2021-08-05 13:23:00	1.95678	417.917	-53.9971	-7.56757	1.68406	24.8383
2021-08-05 13:24:00	1.95778	421.58	-52.5844	-7.66044	2.08543	25.1627
2021-08-05 13:25:00	1.95859	424.321	-52.6706	-7.18165	2.32961	19.8238
2021-08-05 13:26:00	1.95975	424.76	-52.3901	-7.3881	1.52907	16.7157
2021-08-05 13:27:00	1.96128	426.2	-51.9459	-7.6078	NA	21.2918
2021-08-05 13:28:00	1.96148	425.228	-51.3993	-7.72292	1.20213	23.7101
2021-08-05 13:29:00	1.962	422.553	-52.999	-7.6382	1.52159	18.3029
2021-08-05 13:30:00	1.96259	422.252	-50.6908	-7.63413	1.80133	14.3416
2021-08-05 13:31:00	1.96424	422.713	-52.3182	-7.94218	2.04176	19.7357
2021-08-05 13:32:00	1.96525	423.771	-52.2721	-7.46493	2.02172	23.7292
2021-08-05 13:33:00	1.96344	423.699	-52.4406	-7.9217	1.87766	16.8355
2021-08-05 13:34:00	1.96145	422.672	-52.2163	-7.7154	NA	11.8419
2021-08-05 13:35:00	1.95923	420.678	-53.6847	-7.46882	NA	13.7945
2021-08-05 13:36:00	1.95782	418.94	-52.5913	-7.83179	NA	15.1776
2021-08-05 13:37:00	1.95809	418.915	-53.051	-7.952	1.03527	21.1143
2021-08-05 13:38:00	1.95846	418.619	-52.4686	-7.74084	1.16185	26.0644
2021-08-05 13:39:00	1.95829	418.477	-51.6348	-7.96566	1.28408	22.4884
2021-08-05 13:40:00	1.9584	419.24	-52.0809	-7.78273	1.37737	19.0523
2021-08-05 13:41:00	1.95741	418.95	-51.9074	-7.59091	1.42173	16.4047
2021-08-05 13:42:00	1.95856	420.344	-52.2531	-7.3432	1.14193	15.0852
2021-08-05 13:43:00	1.96109	419.737	-52.5003	-7.62539	NA	20.2991
2021-08-05 13:44:00	1.96225	419.569	-52.5326	-7.96975	1.56191	23.3504
2021-08-05 13:45:00	1.96093	418.217	-51.0338	-7.90797	1.96556	17.2342
2021-08-05 13:46:00	1.96118	418.14	-52.0179	-7.4818	1.15954	13.5892
2021-08-05 13:47:00	1.96236	418.929	-51.9066	-7.54153	NA	18.13
2021-08-05 13:48:00	1.96222	419.541	-53.2035	-7.30974	1.02439	20.4685
2021-08-05 13:49:00	1.96272	419.266	-53.48	-7.188	1.42368	15.8415
2021-08-05 13:50:00	1.96321	419.018	-52.0021	-7.69346	1.15808	12.8445
2021-08-05 13:51:00	1.96327	420.762	-53.123	-7.66763	NA	16.2525
2021-08-05 13:52:00	1.96194	420.395	-51.8625	-7.69849	NA	19.8575
2021-08-05 13:53:00	1.95939	417.638	-53.358	-7.5679	NA	24.5232
2021-08-05 13:54:00	1.95841	416.124	-52.1344	-7.3358	NA	26.8885
2021-08-05 13:55:00	1.95998	416.422	-52.55	-7.15223	NA	17.0013
2021-08-05 13:56:00	1.96459	420.621	-52.3955	-7.42885	1.1065	9.00803
2021-08-05 13:57:00	1.96619	421.08	-52.7159	-7.33367	1.39892	14.0403
2021-08-05 13:58:00	1.97028	424.925	-53.7537	-7.60934	1.63951	19.5667
2021-08-05 13:59:00	1.97136	424.685	-51.6964	-7.21868	1.85038	28.052
2021-08-05 14:00:00	1.97007	421.066	-51.2856	-7.33303	1.86367	33.8675
2021-08-05 14:01:00	1.96897	419.686	-52.6064	-7.61291	1.87426	20.6838
2021-08-05 14:02:00	1.96749	418.288	-52.3442	-7.33189	1.8669	10.038
2021-08-05 14:03:00	1.96734	419.826	-51.5033	-7.44844	1.78169	16.1647
2021-08-05 14:04:00	1.96362	419.57	-51.8389	-7.89319	1.1807	21.7851
2021-08-05 14:05:00	1.96073	418.195	-53.2444	-7.73148	NA	20.5206
2021-08-05 14:06:00	1.96199	420.3	-52.527	-7.40138	NA	18.526
2021-08-05 14:07:00	1.96208	419.633	-52.5857	-7.41689	NA	15.0203
2021-08-05 14:08:00	1.96321	420.879	-52.7051	-7.53986	1.0847	11.5987
2021-08-05 14:09:00	1.96349	421.553	-53.885	-7.37218	1.42583	11.1664
2021-08-05 14:10:00	1.96222	420.541	-52.7494	-7.54473	1.38617	11.1535
2021-08-05 14:11:00	1.9621	420.792	-52.3864	-7.67222	1.27919	11.4641
2021-08-05 14:12:00	1.9627	420.637	-51.7383	-7.7029	NA	12.3656
2021-08-05 14:13:00	1.96494	422.908	-51.008	-7.87835	NA	14.1463
2021-08-05 14:14:00	1.96444	422.713	-51.8532	-7.67158	NA	15.2826
2021-08-05 14:15:00	1.96155	419.139	-52.9308	-7.65176	NA	15.7869
2021-08-05 14:16:00	1.96086	417.98	-51.7541	-7.72098	NA	16.0757
2021-08-05 14:17:00	1.96161	418.336	-52.1097	-7.62381	NA	13.4733
2021-08-05 14:18:00	1.96305	419.539	-52.6064	-7.4999	NA	10.9949
2021-08-05 14:19:00	1.965	420.964	-52.451	-7.79864	NA	9.45234
2021-08-05 14:20:00	1.96381	419.114	-49.6266	-7.38243	NA	7.43669
2021-08-05 14:21:00	1.96223	416.947	-52.8497	-7.26667	1.76128	8.94981
2021-08-05 14:22:00	1.96228	417.793	-53.5071	-7.42161	1.70752	10.8848
2021-08-05 14:23:00	1.96205	419.504	-52.9583	-7.14095	1.53922	9.67389
2021-08-05 14:24:00	1.96038	418.692	-51.8013	-7.78054	NA	9.94548
2021-08-05 14:25:00	1.96281	418.728	-52.2439	-7.46574	NA	14.8385
2021-08-05 14:26:00	1.96669	420.355	-52.8712	-7.74208	NA	17.9715
2021-08-05 14:27:00	1.96679	418.979	-52.4932	-7.08926	NA	17.039
2021-08-05 14:28:00	1.9672	418.627	-51.7423	-7.40909	NA	16.2918
2021-08-05 14:29:00	1.96634	418.396	-52.61	-7.67135	NA	13.777
2021-08-05 14:30:00	1.96483	418.272	-52.8635	-7.86532	NA	10.7507
2021-08-05 14:31:00	1.9632	418.099	-52.0153	-7.3688	1.10257	7.80286
2021-08-05 14:32:00	1.96102	416.824	-53.6305	-7.2923	NA	6.75183
2021-08-05 14:33:00	1.9593	415.721	-52.2427	-7.28866	NA	10.926
2021-08-05 14:34:00	1.95939	415.219	-52.1907	-7.57011	NA	13.5905
2021-08-05 14:35:00	1.96093	416.135	-50.6321	-7.61715	NA	13.2236
2021-08-05 14:36:00	1.96157	416.614	-53.596	-7.47245	NA	13.7346
2021-08-05 14:37:00	1.96169	416.485	-54.2715	-7.85267	NA	17.6603
2021-08-05 14:38:00	1.96259	417.502	-52.1989	-7.37436	NA	20.0806
2021-08-05 14:39:00	1.96083	416.112	-52.7777	-8.01827	1.23875	15.246
2021-08-05 14:40:00	1.96026	415.484	-52.0183	-7.59558	NA	11.881
2021-08-05 14:41:00	1.96037	416.542	-51.4073	-8.30518	NA	13.3823
2021-08-05 14:42:00	1.95819	415.3	-50.9912	-8.0438	1.40837	13.6993
2021-08-05 14:43:00	1.95722	415.004	-52.4473	-7.9519	2.02533	12.8913
2021-08-05 14:44:00	1.9585	415.994	-52.5431	-7.50371	1.64487	13.0582
2021-08-05 14:45:00	1.96182	417.33	-52.0724	-7.53268	1.28457	13.0556
2021-08-05 14:46:00	1.96243	417.632	-51.1507	-7.8888	1.05772	12.6667
2021-08-05 14:47:00	1.96351	418.043	-52.5683	-8.01252	NA	10.5847
2021-08-05 14:48:00	1.96412	419.066	-53.3298	-7.70747	NA	8.85187
2021-08-05 14:49:00	1.96311	419.555	-53.0726	-8.37912	NA	10.0733
2021-08-05 14:50:00	1.96225	418.687	-52.3213	-7.40776	1.3017	10.4704
2021-08-05 14:51:00	1.96218	417.266	-52.407	-8.2272	1.71017	9.40199
2021-08-05 14:52:00	1.96392	419.755	-51.8074	-7.99685	1.06974	9.34824
2021-08-05 14:53:00	1.96459	422.104	-51.8994	-8.04475	NA	8.88959
2021-08-05 14:54:00	1.96161	418.77	-51.6458	-7.50786	1.32077	7.33237
2021-08-05 14:55:00	1.96232	418.531	-51.3729	-7.70915	1.76167	6.5645
2021-08-05 14:56:00	1.96494	420.254	-51.9866	-7.68442	NA	7.68217
2021-08-05 14:57:00	1.96628	420.84	-53.3683	-8.0974	NA	8.98211
2021-08-05 14:58:00	1.96583	420.225	-52.6022	-7.92423	NA	8.41673
2021-08-05 14:59:00	1.96574	419.368	-51.6553	-7.79608	1.39414	10.0692
2021-08-05 15:00:00	1.96629	419.52	-51.3246	-7.73308	NA	13.0609
2021-08-05 15:01:00	1.96618	419.378	-51.9805	-8.13258	NA	15.4753
2021-08-05 15:02:00	1.96576	418.918	-51.8437	-7.43384	NA	16.9494
2021-08-05 15:03:00	1.96629	418.951	-51.6764	-7.51395	NA	13.96
2021-08-05 15:04:00	1.96618	418.388	-51.1054	-7.03432	NA	10.9638
2021-08-05 15:05:00	1.96547	418.464	-52.7202	-7.40425	NA	9.45897
2021-08-05 15:06:00	1.96555	418.901	-53.5054	-7.66128	NA	8.35857
2021-08-05 15:07:00	1.96376	417.119	-52.8614	-7.63217	NA	9.68863
2021-08-05 15:08:00	1.96302	416.335	-51.6573	-7.30446	1.15284	10.0615
2021-08-05 15:09:00	1.96266	417.118	-52.3823	-7.37835	1.6972	8.37074
2021-08-05 15:10:00	1.96229	416.448	-51.5566	-7.22002	NA	8.38416
2021-08-05 15:11:00	1.96387	416.782	-51.8211	-7.5415	NA	10.3114
2021-08-05 15:12:00	1.96337	416.885	-53.3592	-7.79693	NA	10.7242
2021-08-05 15:13:00	1.96179	416.006	-52.8362	-7.7953	NA	7.98574
2021-08-05 15:14:00	1.96076	414.757	-52.1512	-7.45169	NA	6.51192
2021-08-05 15:15:00	1.96036	413.976	-52.6764	-7.64468	NA	7.89084
2021-08-05 15:16:00	1.96126	414.416	-52.6381	-7.71033	NA	8.44518
2021-08-05 15:17:00	1.96183	415.256	-53.5481	-7.71805	1.21374	11.9266
2021-08-05 15:18:00	1.96138	415.723	-52.349	-7.56791	1.05354	15.1237
2021-08-05 15:19:00	1.96355	418.033	-51.1349	-7.57334	NA	10.7019
2021-08-05 15:20:00	1.96469	419.288	-51.9343	-7.5602	NA	6.96124
2021-08-05 15:21:00	1.9665	419.816	-52.3133	-7.94784	NA	8.12826
2021-08-05 15:22:00	1.96541	419.759	-51.5809	-7.65991	NA	8.68022
2021-08-05 15:23:00	1.96247	417.275	-50.9039	-7.71689	NA	6.37427
2021-08-05 15:24:00	1.9622	416.709	-52.4066	-8.0666	NA	4.82333
2021-08-05 15:25:00	1.96289	417.073	-53.0807	-8.1585	NA	6.7772
2021-08-05 15:26:00	1.96092	416.013	-53.1131	-7.63735	1.15951	8.4271
2021-08-05 15:27:00	1.96102	416.062	-52.9288	-7.61378	1.46966	11.1786
2021-08-05 15:28:00	1.96149	416.868	-51.7629	-7.39811	1.22252	14.1401
2021-08-05 15:29:00	1.96296	417.748	-50.9272	-7.78783	1.00606	14.7862
2021-08-05 15:30:00	1.96425	418.74	-51.7094	-7.87313	NA	15.0587
2021-08-05 15:31:00	1.96393	419.363	-51.9127	-7.4106	NA	14.1959
2021-08-05 15:32:00	1.96082	416.242	-52.5382	-7.95463	1.01751	13.1806
2021-08-05 15:33:00	1.95958	414.39	-51.3672	-7.9064	1.10398	11.3635
2021-08-05 15:34:00	1.96038	414.986	-52.6762	-7.88575	1.55093	9.68402
2021-08-05 15:35:00	1.96297	416.43	-51.7348	-7.28207	1.80311	11.5097
2021-08-05 15:36:00	1.964	416.829	-51.8537	-7.56893	NA	13.8701
2021-08-05 15:37:00	1.96638	417.638	-52.5615	-7.60662	NA	10.9886
2021-08-05 15:38:00	1.96949	420.019	-52.2426	-7.66817	NA	7.24438
2021-08-05 15:39:00	1.9672	417.974	-51.8988	-7.51582	1.18613	7.59675
2021-08-05 15:40:00	1.96328	415.587	-51.9488	-7.62354	1.34625	8.10275
2021-08-05 15:41:00	1.96285	415.988	-52.0327	-7.4933	1.41127	6.88854
2021-08-05 15:42:00	1.96322	416.18	-52.3855	-7.55325	NA	6.36729
2021-08-05 15:43:00	1.96236	415.523	-53.1198	-7.57896	NA	6.2034
2021-08-05 15:44:00	1.96177	414.838	-51.9258	-7.69312	NA	5.71469
2021-08-05 15:45:00	1.963	414.909	-52.3155	-7.48437	NA	5.48708
2021-08-05 15:46:00	1.96566	416.988	-52.5419	-7.47319	NA	4.98407
2021-08-05 15:47:00	1.96666	417.452	-50.5096	-7.3637	NA	6.01456
2021-08-05 15:48:00	1.96566	416.108	-51.6524	-7.43316	NA	7.30761
2021-08-05 15:49:00	1.96603	415.354	-52.9528	-7.6745	NA	6.21913
2021-08-05 15:50:00	1.96691	415.436	-51.3532	-7.24494	1.19509	4.62813
2021-08-05 15:51:00	1.96748	416.717	-52.5075	-7.89232	1.69958	5.25143
2021-08-05 15:52:00	1.96697	416.79	-52.8313	-7.65164	1.09311	6.9459
2021-08-05 15:53:00	1.96625	415.863	-52.5592	-7.64327	NA	8.30005
2021-08-05 15:54:00	1.96601	415.364	-53.7449	-7.28758	NA	8.89026
2021-08-05 15:55:00	1.96584	415.635	-51.4158	-7.63545	NA	7.31234
2021-08-05 15:56:00	1.96353	414.709	-52.5085	-7.77835	NA	5.3992
2021-08-05 15:57:00	1.9625	414.313	-52.8474	-7.6256	1.06342	4.06101
2021-08-05 15:58:00	1.96187	414.537	-51.9004	-7.39482	NA	3.4812
2021-08-05 15:59:00	1.96318	415.668	-53.2013	-7.63005	NA	2.97546
2021-08-05 16:00:00	1.96322	416.903	-53.3988	-7.54899	NA	2.81192
2021-08-05 16:01:00	1.96357	417.072	-51.6564	-7.13726	NA	8.46278
2021-08-05 16:02:00	1.96294	414.932	-52.6856	-7.13621	NA	13.3484
2021-08-05 16:03:00	1.9624	414.752	-55.2279	-7.2896	1.02031	13.7915
2021-08-05 16:04:00	1.96188	415.928	-53.6564	-7.45669	1.3205	13.6069
2021-08-05 16:05:00	1.96202	416.497	-51.6181	-7.89467	1.50678	9.64316
2021-08-05 16:06:00	1.96281	417.352	-53.2895	-7.60169	NA	6.644
2021-08-05 16:07:00	1.96377	418.58	-51.5648	-7.74539	NA	4.99449
2021-08-05 16:08:00	1.9622	417.45	-53.1175	-7.48971	NA	3.84168
2021-08-05 16:09:00	1.96115	415.468	-52.542	-7.65571	NA	9.1339
2021-08-05 16:10:00	1.96091	414.66	-52.5501	-7.41815	NA	14.0687
2021-08-05 16:11:00	1.96129	415.032	-53.1507	-7.68595	NA	14.4497
2021-08-05 16:12:00	1.96221	415.654	-53.0126	-7.30231	NA	13.5035
2021-08-05 16:13:00	1.96443	417.21	-52.5323	-7.30484	NA	8.4205
2021-08-05 16:14:00	1.96591	419.456	-51.2466	-7.68809	NA	4.47592
2021-08-05 16:15:00	1.96358	417.257	-54.3814	-6.92272	NA	5.76491
2021-08-05 16:16:00	1.96282	415.376	-51.3346	-7.4146	NA	7.01864
2021-08-05 16:17:00	1.96281	415.846	-51.788	-7.29432	NA	6.56002
2021-08-05 16:18:00	1.96191	415.851	-51.57	-7.52705	NA	5.57429
2021-08-05 16:19:00	1.9606	415.416	-52.7595	-7.30705	1.0486	5.27195
2021-08-05 16:20:00	1.95932	413.371	-52.2369	-7.48922	1.57526	4.75906
2021-08-05 16:21:00	1.96083	413.895	-51.6818	-7.3543	1.96552	3.1787
2021-08-05 16:22:00	1.96269	415.839	-54.184	-7.27639	1.45188	2.70487
2021-08-05 16:23:00	1.96361	416.428	-52.0967	-7.67632	NA	3.54273
2021-08-05 16:24:00	1.96327	416.105	-53.0611	-7.50793	NA	4.20022
2021-08-05 16:25:00	1.96271	415.499	-52.3627	-6.88772	NA	4.89987
2021-08-05 16:26:00	1.96185	414.734	-52.1348	-7.18724	NA	5.64225
2021-08-05 16:27:00	1.96257	415.658	-52.0024	-7.17814	NA	9.70935
2021-08-05 16:28:00	1.96483	418.747	-51.7116	-7.15678	1.13259	12.6609
2021-08-05 16:29:00	1.96638	420.701	-52.6388	-7.33291	1.29906	7.95491
2021-08-05 16:30:00	1.96528	419.296	-51.1877	-7.55128	1.27899	3.85464
2021-08-05 16:31:00	1.9632	416.481	-51.1386	-7.6833	1.20194	2.55096
2021-08-05 16:32:00	1.9637	416.966	-52.3191	-7.06145	NA	2.80029
2021-08-05 16:33:00	1.9642	417.143	-52.8839	-7.12575	NA	10.7152
2021-08-05 16:34:00	1.965	417.57	-52.5894	-7.46441	NA	16.2308
2021-08-05 16:35:00	1.96588	418.528	-53.4723	-7.34718	1.33183	11.1607
2021-08-05 16:36:00	1.96546	418.296	-52.6657	-7.26256	1.55859	6.66703
2021-08-05 16:37:00	1.96443	417.579	-52.8842	-7.29188	1.68287	4.63565
2021-08-05 16:38:00	1.9632	416.787	-52.332	-7.20795	1.12875	3.94789
2021-08-05 16:39:00	1.96236	415.877	-53.1233	-7.3555	NA	7.58019
2021-08-05 16:40:00	1.96244	415.737	-52.3599	-7.28909	NA	10.4089
2021-08-05 16:41:00	1.96227	415.287	-51.3895	-7.53009	NA	11.755
2021-08-05 16:42:00	1.96294	416.377	-51.3562	-7.46106	NA	12.5313
2021-08-05 16:43:00	1.96418	418.891	-54.6137	-7.28189	NA	8.19363
2021-08-05 16:44:00	1.96403	418.666	-53.0445	-7.66941	NA	4.23955
2021-08-05 16:45:00	1.96478	418.066	-52.7115	-7.20517	NA	4.21844
2021-08-05 16:46:00	1.96772	421.098	-52.5003	-7.31887	NA	4.7339
2021-08-05 16:47:00	1.96829	422.004	-50.9722	-7.3523	NA	4.84254
2021-08-05 16:48:00	1.96642	419.63	-51.6089	-7.72232	NA	3.65189
2021-08-05 16:49:00	1.96549	417.256	-52.4899	-7.41926	1.51841	2.36935
2021-08-05 16:50:00	1.96489	415.486	-53.2146	-7.3844	1.25819	2.39002
2021-08-05 16:51:00	1.96362	413.71	-51.4278	-7.18398	1.02345	4.30172
2021-08-05 16:52:00	1.96503	417.095	-52.1969	-7.15959	NA	6.02076
2021-08-05 16:53:00	1.96738	421.987	-52.4414	-7.40181	NA	7.62525
2021-08-05 16:54:00	1.96693	421.019	-51.8132	-7.0785	NA	9.49935
2021-08-05 16:55:00	1.96475	417.707	-51.8325	-7.26283	NA	11.0215
2021-08-05 16:56:00	1.9633	416.004	-53.6719	-7.24665	NA	11.8968
2021-08-05 16:57:00	1.96326	416.368	-52.0586	-7.03553	NA	11.3824
2021-08-05 16:58:00	1.96359	416.494	-52.3174	-7.38693	NA	11.2301
2021-08-05 16:59:00	1.9662	420.164	-50.7791	-7.28604	NA	14.3232
2021-08-05 17:00:00	1.96768	421.478	-50.9987	-7.63596	1.23835	15.9142
2021-08-05 17:01:00	1.96674	417.13	-52.627	-7.33566	1.66493	9.1611
2021-08-05 17:02:00	1.9654	415.826	-53.52	-7.50634	1.60489	3.78465
2021-08-05 17:03:00	1.96435	416.507	-52.0358	-7.00179	1.48802	4.36961
2021-08-05 17:04:00	1.96389	418.672	-52.5719	-7.48706	NA	5.16617
2021-08-05 17:05:00	1.96308	418.232	-54.0342	-7.1746	NA	4.76612
2021-08-05 17:06:00	1.96227	416.696	-51.6757	-7.64663	NA	3.92848
2021-08-05 17:07:00	1.96279	417.314	-51.7435	-7.88123	1.07901	4.885
2021-08-05 17:08:00	1.9647	420.484	-51.808	-7.46584	NA	7.06809
2021-08-05 17:09:00	1.96425	418.588	-52.4865	-7.17682	NA	11.6408
2021-08-05 17:10:00	1.9621	414.74	-50.9762	-7.56262	NA	13.8903
2021-08-05 17:11:00	1.96183	414.549	-51.4427	-7.27907	1.07707	8.23616
2021-08-05 17:12:00	1.96267	415.763	-53.0883	-7.23555	1.11066	4.11919
2021-08-05 17:13:00	1.96304	416.558	-52.4022	-7.32917	1.14333	6.81437
2021-08-05 17:14:00	1.96424	418.583	-51.9705	-7.27783	1.16975	8.76223
2021-08-05 17:15:00	1.96473	418.523	-52.529	-7.08197	1.12977	5.78077
2021-08-05 17:16:00	1.96487	417.871	-53.2468	-7.3046	NA	3.72127
2021-08-05 17:17:00	1.96474	418.704	-50.504	-7.40279	NA	4.75725
2021-08-05 17:18:00	1.9662	421.608	-51.9164	-7.19603	NA	5.19636
2021-08-05 17:19:00	1.96652	419.479	-51.9272	-7.65689	NA	6.00094
2021-08-05 17:20:00	1.96774	419.125	-52.9348	-7.46466	NA	6.63103
2021-08-05 17:21:00	1.96655	418.023	-52.5142	-7.5578	NA	5.19603
2021-08-05 17:22:00	1.96417	415.611	-52.0063	-7.54529	NA	4.26233
2021-08-05 17:23:00	1.9629	415.579	-51.6909	-7.46833	1.02897	5.9349
2021-08-05 17:24:00	1.96173	414.612	-52.6831	-7.59905	1.50894	6.80954
2021-08-05 17:25:00	1.96104	414.316	-51.5513	-7.63964	1.81148	5.3794
2021-08-05 17:26:00	1.96195	417.663	-51.4606	-7.23318	NA	5.26284
2021-08-05 17:27:00	1.96339	419.259	-50.4473	-7.65269	NA	5.97485
2021-08-05 17:28:00	1.96535	419.171	-52.7885	-7.64474	NA	6.00058
2021-08-05 17:29:00	1.96708	418.384	-50.8944	-7.56267	NA	5.25806
2021-08-05 17:30:00	1.96406	416.075	-53.1504	-7.55414	NA	4.49992
2021-08-05 17:31:00	1.96109	413.938	-51.0525	-7.85895	NA	4.41467
2021-08-05 17:32:00	1.96129	416.267	-51.5966	-7.97513	NA	3.49272
2021-08-05 17:33:00	1.96109	416.572	-52.3644	-7.6359	1.09452	1.79905
2021-08-05 17:34:00	1.96082	417.188	-51.771	-7.6873	NA	1.25026
2021-08-05 17:35:00	1.96049	417.128	-52.505	-7.8202	NA	2.55354
2021-08-05 17:36:00	1.96119	418.856	-51.7151	-7.77679	NA	3.28893
2021-08-05 17:37:00	1.96129	419.897	-52.2319	-7.78838	NA	2.60263
2021-08-05 17:38:00	1.96226	421.558	-52.1209	-8.00155	1.14557	2.15546
2021-08-05 17:39:00	1.9623	421.553	-50.6238	-7.65457	1.16134	3.30929
2021-08-05 17:40:00	1.96145	417.183	-51.9456	-7.9465	NA	5.08977
2021-08-05 17:41:00	1.96145	416.316	-52.9259	-7.55276	NA	5.06809
2021-08-05 17:42:00	1.96215	417.54	-52.6492	-7.8064	NA	3.98748
2021-08-05 17:43:00	1.96197	417.754	-51.7439	-7.79691	NA	4.54139
2021-08-05 17:44:00	1.96276	419.827	-53.3746	-7.92853	NA	6.12727
2021-08-05 17:45:00	1.96204	418.213	-51.3952	-7.69774	NA	6.9095
2021-08-05 17:46:00	1.96132	416.54	-52.0862	-7.48846	NA	6.47162
2021-08-05 17:47:00	1.96127	416.585	-53.1627	-8.05253	NA	4.91452
2021-08-05 17:48:00	1.9614	416.914	-51.5388	-7.07685	NA	3.88226
2021-08-05 17:49:00	1.96165	416.236	-53.0197	-7.53566	NA	3.8305
2021-08-05 17:50:00	1.96308	417.735	-52.4979	-7.71819	NA	4.00399
2021-08-05 17:51:00	1.9638	417.464	-51.2964	-8.11511	NA	4.10112
2021-08-05 17:52:00	1.9643	417.951	-52.1483	-7.47573	NA	3.97297
2021-08-05 17:53:00	1.96302	416.961	-51.6162	-7.22858	NA	3.88006
2021-08-05 17:54:00	1.96197	415.291	-51.8612	-7.56096	NA	3.72227
2021-08-05 17:55:00	1.96409	418.068	-53.4293	-7.8719	NA	3.47758
2021-08-05 17:56:00	1.96332	418.809	-52.3403	-7.69917	NA	3.57919
2021-08-05 17:57:00	1.9621	416.988	-51.8655	-7.80394	NA	4.39062
2021-08-05 17:58:00	1.96312	417.768	-53.0694	-7.69178	NA	5.02028
2021-08-05 17:59:00	1.96337	419.423	-50.5034	-8.12107	NA	4.90149
2021-08-05 18:00:00	1.96133	417.146	-53.5276	-7.98889	NA	4.66829
2021-08-05 18:01:00	1.96144	417.544	-51.1148	-7.54001	NA	4.03183
2021-08-05 18:02:00	1.96221	419.161	-51.0782	-7.84591	NA	3.9069
2021-08-05 18:03:00	1.9623	420.292	-52.997	-7.44796	NA	4.86044
2021-08-05 18:04:00	1.96514	422.23	-52.0748	-7.7854	NA	5.05929
2021-08-05 18:05:00	1.96851	422.033	-51.9751	-8.39657	NA	3.76288
2021-08-05 18:06:00	1.96775	418.778	-53.4524	-7.83045	NA	2.41724
2021-08-05 18:07:00	1.96665	417.335	-52.3971	-7.95007	NA	2.40413
2021-08-05 18:08:00	1.96574	418.772	-51.7857	-7.77519	NA	3.19127
2021-08-05 18:09:00	1.96436	421.425	-51.4648	-7.69247	NA	3.85991
2021-08-05 18:10:00	1.9626	421.002	-52.7191	-7.7581	NA	3.80862
2021-08-05 18:11:00	1.96208	419.692	-50.9168	-8.04028	NA	4.04354
2021-08-05 18:12:00	1.96432	425.858	-52.5936	-7.74047	NA	4.7983
2021-08-05 18:13:00	1.96425	426.759	-51.7149	-7.54324	NA	4.73158
2021-08-05 18:14:00	1.96324	422.935	-51.4466	-7.86607	NA	4.47169
2021-08-05 18:15:00	1.96228	420.257	-52.0963	-7.99635	NA	4.4018
2021-08-05 18:16:00	1.96274	420.125	-52.542	-7.8303	NA	3.82172
2021-08-05 18:17:00	1.9654	423.125	-52.5968	-8.15252	1.2024	2.94392
2021-08-05 18:18:00	1.9642	423.454	-52.2643	-7.67778	1.3558	2.35237
2021-08-05 18:19:00	1.96371	420.253	-51.3771	-7.98902	1.38831	1.853
2021-08-05 18:20:00	1.9637	418.23	-52.0528	-7.89026	NA	2.29846
2021-08-05 18:21:00	1.96463	417.258	-50.8792	-7.54737	NA	3.53659
2021-08-05 18:22:00	1.96606	419.399	-51.6754	-7.8078	NA	3.55361
2021-08-05 18:23:00	1.96608	423.002	-52.3958	-8.43125	NA	2.74864
2021-08-05 18:24:00	1.96486	421.867	-51.0027	-7.89252	NA	2.51419
2021-08-05 18:25:00	1.96529	417.159	-54.0228	-7.68615	NA	2.71924
2021-08-05 18:26:00	1.96695	415.737	-52.4791	-7.86396	NA	2.96933
2021-08-05 18:27:00	1.96843	419.754	-51.1658	-7.45512	NA	3.13322
2021-08-05 18:28:00	1.96889	422.431	-51.4701	-8.10923	NA	2.97628
2021-08-05 18:29:00	1.96782	421.236	-53.083	-7.86624	NA	2.33356
2021-08-05 18:30:00	1.96707	421.289	-50.6762	-7.45474	NA	2.02097
2021-08-05 18:31:00	1.96647	421.04	-53.2462	-7.72087	NA	2.76541
2021-08-05 18:32:00	1.96689	422.446	-51.8065	-7.6063	NA	3.33821
2021-08-05 18:33:00	1.96715	424.573	-52.2553	-7.79076	NA	3.60523
2021-08-05 18:34:00	1.96506	423.33	-51.9774	-7.72773	NA	4.55619
2021-08-05 18:35:00	1.96456	424.157	-51.5384	-8.14533	NA	7.1217
2021-08-05 18:36:00	1.96443	422.423	-51.7892	-7.94017	NA	8.64836
2021-08-05 18:37:00	1.96621	420.962	-52.5147	-7.73471	NA	8.54998
2021-08-05 18:38:00	1.96844	418.787	-53.0848	-8.18687	NA	8.64332
2021-08-05 18:39:00	1.97013	415.509	-52.3051	-7.80349	NA	6.05951
2021-08-05 18:40:00	1.97086	414.434	-52.0435	-7.84863	1.03825	3.16297
2021-08-05 18:41:00	1.97022	413.961	-52.6924	-7.66412	1.49894	3.17843
2021-08-05 18:42:00	1.96911	413.697	-52.1085	-7.69399	NA	4.37048
2021-08-05 18:43:00	1.9682	414.082	-51.5332	-8.04621	NA	5.32957
2021-08-05 18:44:00	1.96892	417.081	-52.1243	-8.08823	NA	5.84079
2021-08-05 18:45:00	1.96911	418.676	-50.7815	-7.94654	NA	6.28353
2021-08-05 18:46:00	1.96819	418.256	-52.0545	-7.46641	NA	6.0105
2021-08-05 18:47:00	1.96772	418.222	-50.0185	-7.98579	1.35567	7.24283
2021-08-05 18:48:00	1.96804	417.501	-51.3739	-8.44167	1.17018	8.91946
2021-08-05 18:49:00	1.97019	418.147	-50.8814	-7.76582	1.00695	7.56493
2021-08-05 18:50:00	1.97265	418.108	-51.8904	-7.76759	NA	6.03956
2021-08-05 18:51:00	1.97542	418.936	-52.3247	-8.18336	NA	4.35231
2021-08-05 18:52:00	1.97823	420.088	-51.2937	-8.07667	1.06512	2.77078
2021-08-05 18:53:00	1.98023	420.968	-53.6803	-8.24412	1.075	2.45426
2021-08-05 18:54:00	1.98301	421.911	-51.5968	-8.36951	NA	2.72048
2021-08-05 18:55:00	1.98708	427.671	-51.5111	-8.13051	NA	3.93989
2021-08-05 18:56:00	1.98697	428.634	-51.4791	-8.06953	NA	4.88024
2021-08-05 18:57:00	1.98218	423.878	-50.9274	-8.07669	NA	8.2497
2021-08-05 18:58:00	1.97801	420.112	-51.7711	-7.64689	NA	11.3131
2021-08-05 18:59:00	1.97569	418.471	-51.0401	-7.88396	NA	8.67936
2021-08-05 19:00:00	1.97497	419.217	-52.1723	-8.55997	NA	6.65292
2021-08-05 19:01:00	1.97654	423.389	-52.3797	-7.75806	NA	7.87926
2021-08-05 19:02:00	1.97907	427.035	-51.0337	-7.85333	NA	7.9302
2021-08-05 19:03:00	1.97913	422.238	-52.0061	-7.88934	NA	6.24659
2021-08-05 19:04:00	1.9792	419.769	-51.8078	-7.9351	NA	5.76952
2021-08-05 19:05:00	1.97959	420.887	-51.7304	-8.07323	NA	9.2506
2021-08-05 19:06:00	1.97984	420.576	-51.5627	-8.22782	NA	11.466
2021-08-05 19:07:00	1.98076	420.003	-50.57	-7.87703	1.06384	7.65957
2021-08-05 19:08:00	1.98141	418.882	-52.2954	-7.6334	NA	4.95902
2021-08-05 19:09:00	1.98387	421.091	-51.2999	-7.44669	NA	6.60319
2021-08-05 19:10:00	1.9874	426.277	-50.4936	-8.09446	1.2687	7.49096
2021-08-05 19:11:00	1.98447	420.816	-51.5035	-8.20544	1.58062	7.55945
2021-08-05 19:12:00	1.98147	415.699	-52.3927	-7.79449	NA	8.60935
2021-08-05 19:13:00	1.98274	417.64	-51.9363	-7.97597	NA	7.66491
2021-08-05 19:14:00	1.98464	420.826	-51.46	-8.3472	NA	5.74274
2021-08-05 19:15:00	1.98587	421.625	-52.7151	-7.91552	NA	5.30808
2021-08-05 19:16:00	1.9887	426.676	-51.2333	-8.18702	NA	6.2433
2021-08-05 19:17:00	1.98917	428.03	-50.6868	-8.31075	NA	9.2923
2021-08-05 19:18:00	1.98707	425.819	-51.0532	-7.69307	NA	10.6502
2021-08-05 19:19:00	1.98442	420.839	-51.2737	-8.07259	NA	9.78811
2021-08-05 19:20:00	1.98595	422.681	-52.0651	-8.21678	NA	9.52685
2021-08-05 19:21:00	1.98859	427.544	-50.7133	-8.24541	NA	7.86987
2021-08-05 19:22:00	1.9868	424.877	-53.0192	-8.05189	NA	6.25534
2021-08-05 19:23:00	1.98457	420.611	-51.5405	-8.05574	NA	6.63209
2021-08-05 19:24:00	1.98518	423.525	-51.6396	-7.92428	NA	7.38249
2021-08-05 19:25:00	1.98565	426.361	-52.0716	-7.98001	NA	9.80511
2021-08-05 19:26:00	1.9841	425.452	-51.467	-8.15866	NA	12.3511
2021-08-05 19:27:00	1.98141	422.752	-52.629	-8.05811	NA	12.036
2021-08-05 19:28:00	1.98154	424.152	-52.0583	-8.06323	NA	10.4154
2021-08-05 19:29:00	1.98237	425.926	-52.2471	-8.37019	NA	6.54789
2021-08-05 19:30:00	1.98249	426.809	-52.6908	-7.99538	NA	3.63373
2021-08-05 19:31:00	1.98145	424.871	-52.3778	-8.03594	NA	6.14868
2021-08-05 19:32:00	1.9789	420.66	-52.4569	-7.74526	NA	9.76006
2021-08-05 19:33:00	1.97959	419.956	-52.7894	-8.2989	NA	12.145
2021-08-05 19:34:00	1.98239	419.959	-51.263	-7.94104	NA	11.7885
2021-08-05 19:35:00	1.9833	417.223	-52.1708	-8.06873	NA	5.58161
2021-08-05 19:36:00	1.98471	417.592	-53.0727	-7.91159	NA	1.02463
2021-08-05 19:37:00	1.98707	422.036	-50.9996	-8.12452	NA	1.49523
2021-08-05 19:38:00	1.98993	425.613	-51.5035	-7.71324	NA	1.74627
2021-08-05 19:39:00	1.9899	423.792	-51.427	-8.1712	NA	1.63684
2021-08-05 19:40:00	1.98763	419.262	-51.4412	-7.75269	NA	1.58831
2021-08-05 19:41:00	1.98766	419.458	-50.8824	-8.26259	NA	1.26637
2021-08-05 19:42:00	1.98909	420.704	-51.0899	-7.70706	NA	1.61705
2021-08-05 19:43:00	1.99054	424.584	-50.2522	-8.10588	NA	2.20267
2021-08-05 19:44:00	1.99057	424.952	-51.81	-8.09358	NA	1.80446
2021-08-05 19:45:00	1.99087	423.247	-51.9325	-8.53752	NA	1.49597
2021-08-05 19:46:00	1.99319	425.327	-51.9072	-8.37663	NA	1.78654
2021-08-05 19:47:00	1.99026	421.292	-53.1992	-7.88819	NA	2.56962
2021-08-05 19:48:00	1.9881	420.161	-52.126	-7.80004	NA	3.01725
2021-08-05 19:49:00	1.98682	420.745	-52.5933	-8.19461	NA	2.07116
2021-08-05 19:50:00	1.98641	420.13	-52.301	-8.02053	NA	1.1435
2021-08-05 19:51:00	1.98609	418.665	-51.5042	-7.93922	NA	1.06122
2021-08-05 19:52:00	1.98721	419.15	-52.5432	-8.473	NA	NA
2021-08-05 19:53:00	1.98921	421.654	-50.6273	-8.16649	NA	NA
2021-08-05 19:54:00	1.98677	419.743	-51.324	-8.05955	NA	NA
2021-08-05 19:55:00	1.98321	415.139	-52.3234	-7.84539	NA	2.31103
2021-08-05 19:56:00	1.98351	415.527	-52.2237	-8.17392	NA	2.64821
2021-08-05 19:57:00	1.98341	415.552	-49.9176	-7.6301	NA	2.17928
2021-08-05 19:58:00	1.98272	414.518	-52.168	-8.00825	NA	2.59472
2021-08-05 19:59:00	1.98334	415.187	-51.8714	-8.20818	NA	3.50932
2021-08-05 20:00:00	1.98431	416.242	-51.1393	-8.41464	NA	3.40405
2021-08-05 20:01:00	1.98394	416.172	-52.8684	-8.12727	NA	2.50807
2021-08-05 20:02:00	1.98429	416.657	-52.2735	-7.78842	NA	2.05855
2021-08-05 20:03:00	1.98286	415.024	-52.4236	-8.08233	NA	2.53728
2021-08-05 20:04:00	1.98115	412.247	-52.7539	-8.30847	NA	2.94399
2021-08-05 20:05:00	1.98125	411.92	-51.391	-8.33018	NA	2.60569
2021-08-05 20:06:00	1.98104	412.481	-51.2372	-8.73546	NA	2.48301
2021-08-05 20:07:00	1.98227	414.445	-52.2566	-8.00236	NA	2.46957
2021-08-05 20:08:00	1.98356	416.305	-53.2927	-8.31391	NA	2.18915
2021-08-05 20:09:00	1.98294	415.958	-51.2303	-8.1821	NA	2.0265
2021-08-05 20:10:00	1.98244	415.665	-51.5588	-8.28782	NA	1.85817
2021-08-05 20:11:00	1.98272	416.557	-53.3677	-8.69367	1.06436	1.73323
2021-08-05 20:12:00	1.9823	415.899	-52.3708	-8.14714	NA	2.11673
2021-08-05 20:13:00	1.98297	417.289	-53.1502	-8.29225	NA	2.48667
2021-08-05 20:14:00	1.9826	417.08	-51.2285	-8.46792	NA	2.55016
2021-08-05 20:15:00	1.98359	418.853	-53.4186	-8.31598	NA	1.85617
2021-08-05 20:16:00	1.98496	422.564	-51.9939	-7.79321	NA	NA
2021-08-05 20:17:00	1.98325	421.047	-51.1011	-8.19552	NA	NA
2021-08-05 20:18:00	1.98226	422.224	-51.4865	-8.40054	NA	1.21032
2021-08-05 20:19:00	1.98175	422.269	-52.2894	-8.27292	NA	2.12835
2021-08-05 20:20:00	1.98143	424.58	-52.6502	-8.57168	NA	3.0482
2021-08-05 20:21:00	1.98053	425.933	-52.3663	-8.38946	NA	2.35796
2021-08-05 20:22:00	1.98001	423.195	-52.9631	-8.38062	NA	1.40884
2021-08-05 20:23:00	1.98023	426.961	-52.8825	-8.2428	NA	NA
2021-08-05 20:24:00	1.97964	425.128	-51.9688	-8.48154	NA	NA
2021-08-05 20:25:00	1.98046	432.096	-51.2103	-8.22512	NA	1.69236
2021-08-05 20:26:00	1.98067	434.271	-51.855	-8.84335	NA	2.71273
2021-08-05 20:27:00	1.97951	425.839	-52.5183	-8.13086	NA	1.56663
2021-08-05 20:28:00	1.97949	425.391	-52.9753	-8.57478	NA	1.14315
2021-08-05 20:29:00	1.98035	428.458	-50.5473	-8.25344	NA	2.22693
2021-08-05 20:30:00	1.98024	429.001	-51.4138	-8.7458	NA	2.9395
2021-08-05 20:31:00	1.98012	429.734	-50.9466	-7.76549	NA	2.97557
2021-08-05 20:32:00	1.97811	424.039	-51.999	-8.43046	NA	3.61236
2021-08-05 20:33:00	1.97946	427.13	-53.3204	-8.30687	NA	4.15022
2021-08-05 20:34:00	1.98143	431.809	-53.3246	-8.41272	NA	3.75018
2021-08-05 20:35:00	1.98002	427.368	-51.9305	-8.64748	NA	3.75833
2021-08-05 20:36:00	1.98049	426.042	-53.2088	-8.36336	NA	3.71551
2021-08-05 20:37:00	1.98139	428.182	-51.674	-8.56198	NA	3.25565
2021-08-05 20:38:00	1.98194	427.972	-52.7542	-8.6722	NA	3.06974
2021-08-05 20:39:00	1.9821	427.606	-50.6483	-8.27352	NA	3.21126
2021-08-05 20:40:00	1.98251	428.1	-51.9297	-8.39914	NA	3.36129
2021-08-05 20:41:00	1.98383	425.91	-51.3774	-8.6123	NA	2.92103
2021-08-05 20:42:00	1.98286	423.001	-51.3651	-8.82563	NA	2.55684
2021-08-05 20:43:00	1.98097	420.27	-52.5349	-8.29453	NA	2.38006
2021-08-05 20:44:00	1.97941	419.012	-51.7252	-8.39573	NA	2.38009
2021-08-05 20:45:00	1.98017	422.113	-52.3613	-8.49002	NA	3.92464
2021-08-05 20:46:00	1.97776	419.481	-52.4924	-8.41815	1.10739	5.05703
2021-08-05 20:47:00	1.97585	417.185	-51.108	-8.7402	1.3426	5.61071
2021-08-05 20:48:00	1.97489	416.386	-50.518	-8.77961	NA	7.15248
2021-08-05 20:49:00	1.97515	417.216	-50.5735	-8.52431	NA	8.01027
2021-08-05 20:50:00	1.97459	418.251	-52.7711	-8.46766	NA	7.6619
2021-08-05 20:51:00	1.97289	417.643	-51.432	-8.09346	NA	6.97394
2021-08-05 20:52:00	1.97201	417.544	-51.6997	-8.51828	1.03033	6.58747
2021-08-05 20:53:00	1.97194	417.895	-51.0772	-8.33105	1.14842	6.72585
2021-08-05 20:54:00	1.97246	418.594	-51.2462	-8.62349	NA	7.48946
2021-08-05 20:55:00	1.97365	418.503	-51.7541	-8.67271	NA	7.74794
2021-08-05 20:56:00	1.97658	419.324	-50.9362	-8.41032	NA	6.94921
2021-08-05 20:57:00	1.98668	425.11	-50.7875	-8.66856	1.09036	5.81763
2021-08-05 20:58:00	1.99535	432.71	-50.8875	-8.61103	NA	6.37898
2021-08-05 20:59:00	1.99193	430.226	-51.8327	-8.40697	NA	8.78316
2021-08-05 21:00:00	1.9873	425.698	-52.7181	-8.46284	NA	9.41725
2021-08-05 21:01:00	1.9896	427.949	-52.278	-8.50833	NA	9.00754
2021-08-05 21:02:00	1.9876	425.597	-53.1878	-8.80425	NA	12.3838
2021-08-05 21:03:00	1.99097	426.295	-51.9357	-8.66082	NA	34.1996
2021-08-05 21:04:00	1.99484	428.715	-52.222	-8.69355	NA	57.5204
2021-08-05 21:05:00	1.98983	424.674	-51.5785	-8.56139	1.17052	95.1589
2021-08-05 21:06:00	1.98723	423.739	-51.1701	-8.519	2.09472	125.826
2021-08-05 21:07:00	1.98642	424.261	-51.1401	-8.56994	2.78005	113.317
2021-08-05 21:08:00	1.98538	424.863	-51.8928	-8.61968	1.87663	103.677
2021-08-05 21:09:00	1.9843	424.83	-51.7615	-8.6014	1.17981	102.305
2021-08-05 21:10:00	1.9827	424.517	-50.7626	-8.6274	1.85371	97.8287
2021-08-05 21:11:00	1.98155	424.47	-50.9884	-8.68157	2.38402	82.0093
2021-08-05 21:12:00	1.98083	424.507	-52.7468	-8.39269	1.97231	67.7268
2021-08-05 21:13:00	1.98042	424.706	-51.5654	-8.79195	1.54359	57.4014
2021-08-05 21:14:00	1.98064	424.665	-51.782	-8.17357	1.00773	49.5881
2021-08-05 21:15:00	1.98186	425.163	-50.8853	-8.84105	NA	57.51
2021-08-05 21:16:00	1.98533	426.997	-50.7315	-8.54472	1.39637	64.9981
2021-08-05 21:17:00	1.99032	430.749	-51.7595	-8.92133	2.06618	77.13
2021-08-05 21:18:00	1.99162	431.397	-51.3882	-8.459	2.17986	85.4458
2021-08-05 21:19:00	1.99139	431.639	-50.4206	-8.70525	2.15245	64.9032
2021-08-05 21:20:00	1.99801	435.195	-52.4455	-8.7752	1.19029	46.5026
2021-08-05 21:21:00	2.00662	442.956	-49.9013	-8.42491	NA	35.918
2021-08-05 21:22:00	2.00332	443.777	-51.3352	-8.48617	NA	25.0481
2021-08-05 21:23:00	1.99319	437.223	-51.2259	-8.42335	1.19854	20.4055
2021-08-05 21:24:00	2.00523	447.43	-52.3315	-8.64445	1.01855	16.9612
2021-08-05 21:25:00	2.01325	458.326	-51.5607	-8.73163	NA	17.9198
2021-08-05 21:26:00	2.00953	457.512	-52.741	-8.40544	NA	18.3331
2021-08-05 21:27:00	2.00784	455.537	-52.703	-8.71736	NA	15.1956
2021-08-05 21:28:00	2.01375	458.617	-53.2286	-8.60083	NA	13.334
2021-08-05 21:29:00	2.01012	462.756	-51.6003	-8.74393	NA	20.4303
2021-08-05 21:30:00	1.99845	455.19	-50.533	-8.52683	1.0089	27.2042
2021-08-05 21:31:00	1.99307	448.392	-51.9091	-8.56927	1.50118	35.438
2021-08-05 21:32:00	1.99775	458.748	-50.5004	-8.47897	1.65525	41.822
2021-08-05 21:33:00	2.00199	466.501	-52.1592	-8.59224	1.73726	33.7832
2021-08-05 21:34:00	2.00034	463.941	-51.6795	-8.69338	1.34193	26.951
2021-08-05 21:35:00	1.99921	465.235	-50.5565	-8.92944	1.01159	24.8914
2021-08-05 21:36:00	1.99682	464.642	-51.3231	-8.70239	1.11211	23.3955
2021-08-05 21:37:00	1.99282	454.236	-51.2351	-8.73408	1.11857	28.5831
2021-08-05 21:38:00	1.99111	446.067	-51.0819	-8.33318	NA	33.3948
2021-08-05 21:39:00	1.99259	445.077	-51.1821	-8.51351	NA	31.4097
2021-08-05 21:40:00	1.99146	441.818	-50.3794	-8.99403	NA	28.7631
2021-08-05 21:41:00	1.988	437.106	-52.4967	-8.59883	1.45679	29.6613
2021-08-05 21:42:00	1.98705	435.108	-52.2695	-8.86355	1.4769	30.8269
2021-08-05 21:43:00	1.98708	433.434	-51.9084	-8.84214	1.45134	29.6425
2021-08-05 21:44:00	1.98971	435.148	-52.3374	-8.8223	1.12314	28.2453
2021-08-05 21:45:00	1.98759	432.99	-52.2254	-8.74546	NA	23.4231
2021-08-05 21:46:00	1.98751	432.019	-52.0605	-9.34648	NA	19.3537
2021-08-05 21:47:00	1.98799	432.427	-51.7277	-8.9347	NA	20.713
2021-08-05 21:48:00	1.98942	432.321	-49.5648	-8.63087	NA	21.3022
2021-08-05 21:49:00	1.99333	435.692	-53.0769	-9.13333	NA	17.7424
2021-08-05 21:50:00	1.99461	437.615	-51.7322	-9.03414	NA	14.6935
2021-08-05 21:51:00	1.99347	437.858	-51.4693	-8.56318	NA	13.7972
2021-08-05 21:52:00	1.99102	437.084	-51.3322	-9.00811	NA	12.3109
2021-08-05 21:53:00	1.9876	433.848	-51.6931	-8.96815	NA	9.91324
2021-08-05 21:54:00	1.98757	433.63	-51.995	-8.7532	NA	7.33743
2021-08-05 21:55:00	1.98846	434.767	-50.9714	-9.12915	1.29037	6.10421
2021-08-05 21:56:00	1.98871	435.766	-51.5543	-8.73813	NA	6.07746
2021-08-05 21:57:00	1.98964	436.989	-51.5636	-8.6716	NA	6.52698
2021-08-05 21:58:00	1.99039	438.026	-51.1309	-9.05094	NA	6.21922
2021-08-05 21:59:00	1.99069	438.465	-52.5128	-8.87332	NA	5.62149
2021-08-05 22:00:00	1.99067	438.118	-51.7454	-8.84456	NA	5.18134
2021-08-05 22:01:00	1.99059	438.146	-51.7036	-9.09474	NA	5.03643
2021-08-05 22:02:00	1.99011	438.165	-51.3978	-8.94678	NA	5.24819
2021-08-05 22:03:00	1.9897	437.709	-50.9059	-8.91746	NA	4.97834
2021-08-05 22:04:00	1.98933	437.118	-51.7668	-8.70929	NA	3.84726
2021-08-05 22:05:00	1.989	436.656	-52.3394	-8.95025	NA	3.39876
2021-08-05 22:06:00	1.98834	434.965	-51.8532	-8.97663	NA	4.51501
2021-08-05 22:07:00	1.98797	434.229	-51.1024	-8.81144	NA	10.0134
2021-08-05 22:08:00	1.98757	433.164	-51.3286	-8.89022	NA	14.1739
2021-08-05 22:09:00	1.98653	431.784	-51.9399	-8.58563	NA	12.8111
2021-08-05 22:10:00	1.98597	430.837	-51.0879	-8.91447	NA	11.8435
2021-08-05 22:11:00	1.98583	430.214	-52.0434	-8.50832	NA	10.9057
2021-08-05 22:12:00	1.98579	429.598	-51.571	-8.77336	NA	9.69654
2021-08-05 22:13:00	1.98583	428.367	-51.2184	-8.90005	NA	8.50512
2021-08-05 22:14:00	1.98616	427.517	-51.7868	-8.66761	NA	7.30892
2021-08-05 22:15:00	1.98668	427.841	-50.2715	-9.08214	NA	6.08849
2021-08-05 22:16:00	1.98614	426.831	-52.2391	-8.72742	NA	5.32383
2021-08-05 22:17:00	1.98554	425.76	-52.9792	-8.45174	NA	5.46982
2021-08-05 22:18:00	1.98513	425.51	-50.8905	-8.59515	NA	4.92105
2021-08-05 22:19:00	1.9849	424.975	-51.823	-8.82537	NA	4.23387
2021-08-05 22:20:00	1.98469	425.023	-50.8959	-8.73974	NA	4.00349
2021-08-05 22:21:00	1.98444	425.447	-52.2282	-8.68373	NA	4.18462
2021-08-05 22:22:00	1.98423	424.747	-52.3736	-8.35902	NA	4.87836
2021-08-05 22:23:00	1.98345	423.825	-51.5351	-8.75222	NA	4.84755
2021-08-05 22:24:00	1.9831	423.662	-50.6652	-8.72293	NA	3.70915
2021-08-05 22:25:00	1.9832	424.495	-51.8332	-9.11352	NA	3.17633
2021-08-05 22:26:00	1.98489	425.559	-52.953	-8.71003	NA	3.28636
2021-08-05 22:27:00	1.9886	427.982	-52.4718	-8.78355	NA	2.47808
2021-08-05 22:28:00	1.99149	430.402	-52.08	-8.96992	NA	1.45937
2021-08-05 22:29:00	1.99107	430.445	-51.4562	-8.82267	NA	1.27318
2021-08-05 22:30:00	1.98932	430.116	-51.7251	-8.81785	NA	1.49103
2021-08-05 22:31:00	1.9876	429.578	-51.4373	-8.63642	NA	3.21494
2021-08-05 22:32:00	1.98583	428.782	-51.452	-8.8082	NA	4.86429
2021-08-05 22:33:00	1.98467	428.241	-51.5122	-8.65721	NA	3.30759
2021-08-05 22:34:00	1.984	427.891	-50.2082	-8.90076	NA	1.41486
2021-08-05 22:35:00	1.98278	426.795	-51.9065	-8.89148	NA	1.39651
2021-08-05 22:36:00	1.98225	425.806	-51.7215	-8.50563	NA	1.40667
2021-08-05 22:37:00	1.98396	425.68	-51.2048	-8.49363	NA	1.29359
2021-08-05 22:38:00	2.01903	427.52	-50.3453	-8.71213	NA	1.41804
2021-08-05 22:39:00	2.04434	435.223	-50.9971	-8.48781	NA	1.5671
2021-08-05 22:40:00	2.00686	430.943	-51.7353	-8.91986	NA	1.4097
2021-08-05 22:41:00	1.99082	427.022	-52.2542	-8.89654	NA	1.2774
2021-08-05 22:42:00	1.99431	431.195	-52.4384	-8.75431	NA	1.6742
2021-08-05 22:43:00	1.99712	435.419	-50.8664	-8.59191	NA	1.77903
2021-08-05 22:44:00	1.99267	429.824	-51.7559	-8.85965	NA	1.34019
2021-08-05 22:45:00	1.99178	429.119	-50.9606	-8.88162	NA	1.03229
2021-08-05 22:46:00	1.9903	427.905	-52.893	-8.79568	NA	1.1135
2021-08-05 22:47:00	1.98902	426.953	-50.8205	-8.49781	NA	1.03907
2021-08-05 22:48:00	1.98689	425.815	-49.3333	-9.1185	NA	NA
2021-08-05 22:49:00	1.9863	425.139	-52.093	-8.58368	NA	1.56283
2021-08-05 22:50:00	1.98959	425.877	-52.3914	-8.96288	NA	1.93936
2021-08-05 22:51:00	1.99963	431.549	-52.5506	-8.5069	NA	1.43536
2021-08-05 22:52:00	1.99752	432.185	-50.5351	-8.84581	NA	1.02311
2021-08-05 22:53:00	1.98658	426.799	-51.013	-8.63132	NA	1.37375
[truncated: 8,717 more rows]
