# Supplementary material for: Monitoring air pollutants in urbanized hydrothermal areas: challenges and benefits of traditional measurement strategies
Source: Environ Geochem Health. 2025 Mar 16;47(4):120. doi: 10.1007/s10653-025-02422-y (PMC11911267; doi:10.1007/s10653-025-02422-y)
Supplement: Supplementary file 7 — Supplementary file7 (XLSX 64 kb) [file 10653_2025_2422_MOESM7_ESM.xlsx]

## Sheet: Table 2A
Date	T	wd	ws
2021-08-04 12:30:00	31.9	168	19.3
2021-08-04 12:35:00	32.1	151	19.3
2021-08-04 12:40:00	32.2	176	19.3
2021-08-04 12:45:00	32.4	170	19.3
2021-08-04 12:50:00	32.5	187	20.9
2021-08-04 12:55:00	32.6	185	20.9
2021-08-04 13:00:00	32.8	226	20.9
2021-08-04 13:05:00	32.8	211	20.9
2021-08-04 13:10:00	32.8	230	20.9
2021-08-04 13:15:00	33.1	198	20.9
2021-08-04 13:20:00	33.2	163	20.9
2021-08-04 13:25:00	33.4	204	20.9
2021-08-04 13:30:00	33.3	168	20.9
2021-08-04 13:35:00	33.3	150	20.9
2021-08-04 13:40:00	33.5	217	20.9
2021-08-04 13:45:00	33.6	217	20.9
2021-08-04 13:50:00	33.5	215	20.9
2021-08-04 13:55:00	33.6	137	20.9
2021-08-04 14:00:00	33.5	176	20.9
2021-08-04 14:05:00	33.7	186	20.9
2021-08-04 14:10:00	33.7	183	20.9
2021-08-04 14:15:00	33.6	140	20.9
2021-08-04 14:20:00	33.5	155	20.9
2021-08-04 14:25:00	33.7	210	20.9
2021-08-04 14:30:00	33.5	196	20.9
2021-08-04 14:35:00	33.5	193	20.9
2021-08-04 14:40:00	33.7	190	20.9
2021-08-04 14:45:00	33.9	169	20.9
2021-08-04 14:50:00	33.9	197	19.3
2021-08-04 14:55:00	33.8	177	19.3
2021-08-04 15:00:00	33.9	170	19.3
2021-08-04 15:05:00	33.8	168	19.3
2021-08-04 15:10:00	33.7	172	19.3
2021-08-04 15:15:00	33.6	164	19.3
2021-08-04 15:20:00	33.3	164	22.5
2021-08-04 15:25:00	33.2	162	22.5
2021-08-04 15:30:00	33.3	191	22.5
2021-08-04 15:35:00	33.2	139	22.5
2021-08-04 15:40:00	33.2	151	22.5
2021-08-04 15:45:00	33.3	177	22.5
2021-08-04 15:50:00	33.4	159	22.5
2021-08-04 15:55:00	33.3	154	22.5
2021-08-04 16:00:00	33.5	161	22.5
2021-08-04 16:05:00	33.5	177	22.5
2021-08-04 16:10:00	33.5	157	22.5
2021-08-04 16:15:00	33.4	164	22.5
2021-08-04 16:20:00	33.4	164	19.3
2021-08-04 16:25:00	33.3	174	19.3
2021-08-04 16:30:00	33.4	173	19.3
2021-08-04 16:35:00	33.6	187	19.3
2021-08-04 16:40:00	33.7	166	19.3
2021-08-04 16:45:00	33.7	159	19.3
2021-08-04 16:50:00	33.8	178	19.3
2021-08-04 16:55:00	33.7	160	24.1
2021-08-04 17:00:00	33.8	170	24.1
2021-08-04 17:05:00	33.9	175	24.1
2021-08-04 17:10:00	33.8	197	24.1
2021-08-04 17:15:00	33.7	171	24.1
2021-08-04 17:20:00	33.9	171	24.1
2021-08-04 17:25:00	33.9	198	24.1
2021-08-04 17:30:00	33.8	198	24.1
2021-08-04 17:35:00	33.8	198	24.1
2021-08-04 17:40:00	33.8	187	24.1
2021-08-04 17:45:00	33.7	191	24.1
2021-08-04 17:50:00	33.3	222	22.4
2021-08-04 17:55:00	32.8	223	22.4
2021-08-04 18:00:00	32.4	230	22.4
2021-08-04 18:05:00	32	223	22.4
2021-08-04 18:10:00	31.9	222	22.4
2021-08-04 18:15:00	31.9	227	22.4
2021-08-04 18:20:00	31.8	234	24
2021-08-04 18:25:00	31.7	229	24
2021-08-04 18:30:00	31.6	216	24
2021-08-04 18:35:00	31.4	212	24
2021-08-04 18:40:00	31.2	236	24
2021-08-04 18:45:00	30.9	224	24
2021-08-04 18:50:00	30.8	231	24
2021-08-04 18:55:00	30.6	236	24
2021-08-04 19:00:00	30.6	229	24
2021-08-04 19:05:00	30.5	228	24
2021-08-04 19:10:00	30.3	227	24
2021-08-04 19:15:00	30.3	222	24
2021-08-04 19:20:00	30.2	227	21.1
2021-08-04 19:25:00	30.2	223	21.1
2021-08-04 19:30:00	30.1	212	21.1
2021-08-04 19:35:00	30.1	217	21.1
2021-08-04 19:40:00	29.9	232	21.1
2021-08-04 19:45:00	29.8	237	21.1
2021-08-04 19:50:00	29.7	239	25.7
2021-08-04 19:55:00	29.7	236	25.7
2021-08-04 20:00:00	29.5	238	25.7
2021-08-04 20:05:00	29.2	245	25.7
2021-08-04 20:10:00	29.1	233	25.7
2021-08-04 20:15:00	28.9	238	25.7
2021-08-04 20:20:00	28.8	236	24.2
2021-08-04 20:25:00	28.6	221	24.2
2021-08-04 20:30:00	28.5	227	24.2
2021-08-04 20:35:00	28.5	210	24.2
2021-08-04 20:40:00	28.4	212	24.2
2021-08-04 20:45:00	28.3	203	24.2
2021-08-04 20:50:00	28.3	202	22.5
2021-08-04 20:55:00	28.2	196	22.5
2021-08-04 21:00:00	28.2	173	22.5
2021-08-04 21:05:00	28.2	186	22.5
2021-08-04 21:10:00	28.2	220	22.5
2021-08-04 21:15:00	28.2	241	22.5
2021-08-04 21:20:00	28.1	241	19.1
2021-08-04 21:25:00	28	241	19.1
2021-08-04 21:30:00	28	241	19.1
2021-08-04 21:35:00	27.9	241	19.1
2021-08-04 21:40:00	27.8	241	19.1
2021-08-04 21:45:00	27.8	255	19.1
2021-08-04 21:50:00	27.7	283	19.1
2021-08-04 21:55:00	27.7	264	19.1
2021-08-04 22:00:00	27.6	236	19.1
2021-08-04 22:05:00	27.5	247	19.1
2021-08-04 22:10:00	27.5	254	19.1
2021-08-04 22:15:00	27.4	244	19.1
2021-08-04 22:20:00	27.4	234	14.2
2021-08-04 22:25:00	27.3	234	14.2
2021-08-04 22:30:00	27.3	239	14.2
2021-08-04 22:35:00	27.2	240	14.2
2021-08-04 22:40:00	27.2	237	14.2
2021-08-04 22:45:00	27.2	203	14.2
2021-08-04 22:50:00	27.2	184	14.2
2021-08-04 22:55:00	27.2	221	14.2
2021-08-04 23:00:00	27.2	242	14.2
2021-08-04 23:05:00	27.2	225	14.2
2021-08-04 23:10:00	27.1	216	14.2
2021-08-04 23:15:00	27.1	200	14.2
2021-08-04 23:20:00	27	190	14.2
2021-08-04 23:25:00	27	191	14.2
2021-08-04 23:30:00	27	189	14.2
2021-08-04 23:35:00	27	203	14.2
2021-08-04 23:40:00	27	230	14.2
2021-08-04 23:45:00	26.9	222	14.2
2021-08-04 23:50:00	26.9	212	12.9
2021-08-04 23:55:00	26.9	202	12.9
2021-08-05	26.9	207	12.9
2021-08-05 00:05:00	26.9	204	12.9
2021-08-05 00:10:00	26.9	210	12.9
2021-08-05 00:15:00	26.9	217	12.9
2021-08-05 00:20:00	26.8	214	12.9
2021-08-05 00:25:00	26.7	204	12.9
2021-08-05 00:30:00	26.7	203	12.9
2021-08-05 00:35:00	26.7	211	12.9
2021-08-05 00:40:00	26.6	192	12.9
2021-08-05 00:45:00	26.6	166	12.9
2021-08-05 00:50:00	26.5	145	12.9
2021-08-05 00:55:00	26.4	144	12.9
2021-08-05 01:00:00	26.3	144	12.9
2021-08-05 01:05:00	26.3	145	12.9
2021-08-05 01:10:00	26.3	157	12.9
2021-08-05 01:15:00	26.3	157	12.9
2021-08-05 01:20:00	26.3	157	8.1
2021-08-05 01:25:00	26.3	193	8.1
2021-08-05 01:30:00	26.3	223	8.1
2021-08-05 01:35:00	26.3	218	8.1
2021-08-05 01:40:00	26.3	216	8.1
2021-08-05 01:45:00	26.2	194	8.1
2021-08-05 01:50:00	26.2	184	9.7
2021-08-05 01:55:00	26.1	174	9.7
2021-08-05 02:00:00	26.1	182	9.7
2021-08-05 02:05:00	26.1	242	9.7
2021-08-05 02:10:00	26	210	9.7
2021-08-05 02:15:00	25.9	224	9.7
2021-08-05 02:20:00	25.8	224	9.7
2021-08-05 02:25:00	25.8	172	9.7
2021-08-05 02:30:00	25.7	199	9.7
2021-08-05 02:35:00	25.7	214	9.7
2021-08-05 02:40:00	25.7	236	9.7
2021-08-05 02:45:00	25.6	230	9.7
2021-08-05 02:50:00	25.6	231	9.7
2021-08-05 02:55:00	25.5	231	9.7
2021-08-05 03:00:00	25.5	215	9.7
2021-08-05 03:05:00	25.5	206	9.7
2021-08-05 03:10:00	25.5	211	9.7
2021-08-05 03:15:00	25.5	231	9.7
2021-08-05 03:20:00	25.5	237	11.3
2021-08-05 03:25:00	25.4	242	11.3
2021-08-05 03:30:00	25.4	236	11.3
2021-08-05 03:35:00	25.3	237	11.3
2021-08-05 03:40:00	25.2	241	11.3
2021-08-05 03:45:00	25.1	244	11.3
2021-08-05 03:50:00	25.1	238	9.7
2021-08-05 03:55:00	25	241	9.7
2021-08-05 04:00:00	24.9	239	9.7
2021-08-05 04:05:00	24.9	223	9.7
2021-08-05 04:10:00	24.8	230	9.7
2021-08-05 04:15:00	24.7	242	9.7
2021-08-05 04:20:00	24.7	229	9.7
2021-08-05 04:25:00	24.6	232	9.7
2021-08-05 04:30:00	24.5	244	9.7
2021-08-05 04:35:00	24.5	240	9.7
2021-08-05 04:40:00	24.5	251	9.7
2021-08-05 04:45:00	24.4	249	9.7
2021-08-05 04:50:00	24.4	244	9.7
2021-08-05 04:55:00	24.3	260	9.7
2021-08-05 05:00:00	24.3	266	9.7
2021-08-05 05:05:00	24.3	266	9.7
2021-08-05 05:10:00	24.3	265	9.7
2021-08-05 05:15:00	24.3	261	9.7
2021-08-05 05:20:00	24.2	260	4.8
2021-08-05 05:25:00	24.2	264	4.8
2021-08-05 05:30:00	24.2	238	4.8
2021-08-05 05:35:00	24.1	254	4.8
2021-08-05 05:40:00	24.1	280	4.8
2021-08-05 05:45:00	24.1	267	4.8
2021-08-05 05:50:00	24.1	267	4.8
2021-08-05 05:55:00	24.1	255	4.8
2021-08-05 06:00:00	24.1	235	4.8
2021-08-05 06:05:00	24.1	226	4.8
2021-08-05 06:10:00	24.1	217	4.8
2021-08-05 06:15:00	24	230	4.8
2021-08-05 06:20:00	24	211	3.21
2021-08-05 06:25:00	23.9	204	3.21
2021-08-05 06:30:00	23.9	196	3.21
2021-08-05 06:35:00	23.8	190	3.21
2021-08-05 06:40:00	23.8	190	3.21
2021-08-05 06:45:00	23.8	190	3.21
2021-08-05 06:50:00	23.8	190	8
2021-08-05 06:55:00	23.8	190	8
2021-08-05 07:00:00	23.8	190	8
2021-08-05 07:05:00	23.8	190	8
2021-08-05 07:10:00	23.8	179	8
2021-08-05 07:15:00	23.9	178	8
2021-08-05 07:20:00	24	179	8
2021-08-05 07:25:00	24	178	8
2021-08-05 07:30:00	24	168	8
2021-08-05 07:35:00	24.1	154	8
2021-08-05 07:40:00	24.2	138	8
2021-08-05 07:45:00	24.3	141	8
2021-08-05 07:50:00	24.4	146	12.9
2021-08-05 07:55:00	24.6	176	12.9
2021-08-05 08:00:00	24.6	165	12.9
2021-08-05 08:05:00	24.5	158	12.9
2021-08-05 08:10:00	24.4	163	12.9
2021-08-05 08:15:00	24.4	165	12.9
2021-08-05 08:20:00	24.3	151	9.6
2021-08-05 08:25:00	24.3	158	9.6
2021-08-05 08:30:00	24.3	147	9.6
2021-08-05 08:35:00	24.5	163	9.6
2021-08-05 08:40:00	24.8	151	9.6
2021-08-05 08:45:00	25.1	163	9.6
2021-08-05 08:50:00	25	201	14.5
2021-08-05 08:55:00	24.7	236	14.5
2021-08-05 09:00:00	24.5	228	14.5
2021-08-05 09:05:00	24.5	238	14.5
2021-08-05 09:10:00	24.6	217	14.5
2021-08-05 09:15:00	24.8	239	14.5
2021-08-05 09:20:00	25.2	250	11.2
2021-08-05 09:25:00	25.4	264	11.2
2021-08-05 09:30:00	25.5	237	11.2
2021-08-05 09:35:00	25.7	223	11.2
2021-08-05 09:40:00	25.7	230	11.2
2021-08-05 09:45:00	25.4	253	11.2
2021-08-05 09:50:00	25.3	251	14.4
2021-08-05 09:55:00	25.3	235	14.4
2021-08-05 10:00:00	25.3	242	14.4
2021-08-05 10:05:00	25.5	239	14.4
2021-08-05 10:10:00	25.6	243	14.4
2021-08-05 10:15:00	25.9	245	14.4
2021-08-05 10:20:00	26.1	248	14.4
2021-08-05 10:25:00	26.1	230	14.4
2021-08-05 10:30:00	26	219	14.4
2021-08-05 10:35:00	26	214	14.4
2021-08-05 10:40:00	26.3	188	14.4
2021-08-05 10:45:00	26.5	226	14.4
2021-08-05 10:50:00	26.7	190	16
2021-08-05 10:55:00	27	204	16
2021-08-05 11:00:00	27.2	161	16
2021-08-05 11:05:00	27.4	229	16
2021-08-05 11:10:00	27.3	218	16
2021-08-05 11:15:00	27.5	205	16
2021-08-05 11:20:00	27.6	233	14.5
2021-08-05 11:25:00	27.3	202	14.5
2021-08-05 11:30:00	27.3	217	14.5
2021-08-05 11:35:00	27.3	221	14.5
2021-08-05 11:40:00	27.3	203	14.5
2021-08-05 11:45:00	27.2	204	14.5
2021-08-05 11:50:00	27.4	216	12.8
2021-08-05 11:55:00	27.6	204	12.8
2021-08-05 12:00:00	27.4	237	12.8
2021-08-05 12:05:00	27.3	240	12.8
2021-08-05 12:10:00	27.3	233	12.8
2021-08-05 12:15:00	27.3	233	12.8
2021-08-05 12:20:00	27.4	239	16
2021-08-05 12:25:00	27.4	217	16
2021-08-05 12:30:00	27.3	216	16
2021-08-05 12:35:00	27.5	237	16
2021-08-05 12:40:00	27.6	256	16
2021-08-05 12:45:00	27.8	246	16
2021-08-05 12:50:00	27.7	249	19.3
2021-08-05 12:55:00	27.6	236	19.3
2021-08-05 13:00:00	27.8	245	19.3
2021-08-05 13:05:00	27.7	240	19.3
2021-08-05 13:10:00	27.9	241	19.3
2021-08-05 13:15:00	27.7	238	19.3
2021-08-05 13:20:00	27.7	253	21
2021-08-05 13:25:00	27.6	230	21
2021-08-05 13:30:00	27.4	231	21
2021-08-05 13:35:00	27.2	239	21
2021-08-05 13:40:00	27.3	227	21
2021-08-05 13:45:00	27.3	226	21
2021-08-05 13:50:00	27.2	240	16
2021-08-05 13:55:00	27.1	237	16
2021-08-05 14:00:00	27.4	227	16
2021-08-05 14:05:00	27.6	230	16
2021-08-05 14:10:00	27.4	226	16
2021-08-05 14:15:00	27.4	253	16
2021-08-05 14:20:00	27.3	233	16
2021-08-05 14:25:00	27.2	231	16
2021-08-05 14:30:00	27.3	222	16
2021-08-05 14:35:00	27.3	228	16
2021-08-05 14:40:00	27	223	16
2021-08-05 14:45:00	27	224	16
2021-08-05 14:50:00	27	213	16
2021-08-05 14:55:00	27.1	226	16
2021-08-05 15:00:00	27.2	227	16
2021-08-05 15:05:00	27	219	16
2021-08-05 15:10:00	27.1	221	16
2021-08-05 15:15:00	27.1	234	16
2021-08-05 15:20:00	27	213	16
2021-08-05 15:25:00	27	223	16
2021-08-05 15:30:00	27.1	230	16
2021-08-05 15:35:00	27.2	221	16
2021-08-05 15:40:00	27.2	229	16
2021-08-05 15:45:00	27.2	241	16
2021-08-05 15:50:00	27.1	251	16
2021-08-05 15:55:00	27.1	224	16
2021-08-05 16:00:00	27.3	234	16
2021-08-05 16:05:00	27.4	228	16
2021-08-05 16:10:00	27.4	199	16
2021-08-05 16:15:00	27.5	204	16
2021-08-05 16:20:00	27.7	231	16
2021-08-05 16:25:00	27.8	241	16
2021-08-05 16:30:00	27.8	238	16
2021-08-05 16:35:00	27.9	219	16
2021-08-05 16:40:00	27.9	230	16
2021-08-05 16:45:00	27.9	224	16
2021-08-05 16:50:00	27.8	238	16
2021-08-05 16:55:00	27.9	202	16
2021-08-05 17:00:00	27.8	227	16
2021-08-05 17:05:00	27.7	221	16
2021-08-05 17:10:00	27.8	207	16
2021-08-05 17:15:00	28	242	16
2021-08-05 17:20:00	27.6	225	19.3
2021-08-05 17:25:00	27.4	220	19.3
2021-08-05 17:30:00	27.3	227	19.3
2021-08-05 17:35:00	27.3	229	19.3
2021-08-05 17:40:00	27.1	223	19.3
2021-08-05 17:45:00	27.2	227	19.3
2021-08-05 17:50:00	27.2	217	19.3
2021-08-05 17:55:00	27.1	223	19.3
2021-08-05 18:00:00	27	224	19.3
2021-08-05 18:05:00	27	243	19.3
2021-08-05 18:10:00	27.1	253	19.3
2021-08-05 18:15:00	27	243	19.3
2021-08-05 18:20:00	27	237	14.5
2021-08-05 18:25:00	26.9	223	14.5
2021-08-05 18:30:00	26.9	229	14.5
2021-08-05 18:35:00	26.9	222	14.5
2021-08-05 18:40:00	26.9	232	14.5
2021-08-05 18:45:00	26.7	219	14.5
2021-08-05 18:50:00	26.6	212	16.1
2021-08-05 18:55:00	26.6	218	16.1
2021-08-05 19:00:00	26.6	214	16.1
2021-08-05 19:05:00	26.6	214	16.1
2021-08-05 19:10:00	26.6	224	16.1
2021-08-05 19:15:00	26.6	219	16.1
2021-08-05 19:20:00	26.7	217	12.9
2021-08-05 19:25:00	26.7	219	12.9
2021-08-05 19:30:00	26.7	214	12.9
2021-08-05 19:35:00	26.7	217	12.9
2021-08-05 19:40:00	26.6	225	12.9
2021-08-05 19:45:00	26.7	242	12.9
2021-08-05 19:50:00	26.7	225	12.9
2021-08-05 19:55:00	26.6	235	12.9
2021-08-05 20:00:00	26.6	232	12.9
2021-08-05 20:05:00	26.6	228	12.9
2021-08-05 20:10:00	26.5	221	12.9
2021-08-05 20:15:00	26.4	209	12.9
2021-08-05 20:20:00	26.3	189	11.2
2021-08-05 20:25:00	26.2	181	11.2
2021-08-05 20:30:00	26.2	182	11.2
2021-08-05 20:35:00	26.1	171	11.2
2021-08-05 20:40:00	26	183	11.2
2021-08-05 20:45:00	25.9	184	11.2
2021-08-05 20:50:00	25.8	170	9.6
2021-08-05 20:55:00	25.7	170	9.6
2021-08-05 21:00:00	25.6	171	9.6
2021-08-05 21:05:00	25.4	171	9.6
2021-08-05 21:10:00	25.3	171	9.6
2021-08-05 21:15:00	25.2	172	9.6
2021-08-05 21:20:00	25.1	206	3.21
2021-08-05 21:25:00	25.1	219	3.21
2021-08-05 21:30:00	25	216	3.21
2021-08-05 21:35:00	24.9	221	3.21
2021-08-05 21:40:00	24.8	218	3.21
2021-08-05 21:45:00	24.7	214	3.21
2021-08-05 21:50:00	24.6	220	9.6
2021-08-05 21:55:00	24.5	197	9.6
2021-08-05 22:00:00	24.3	167	9.6
2021-08-05 22:05:00	24	155	9.6
2021-08-05 22:10:00	23.8	152	9.6
2021-08-05 22:15:00	23.7	178	9.6
2021-08-05 22:20:00	23.6	153	9.6
2021-08-05 22:25:00	23.5	147	9.6
2021-08-05 22:30:00	23.2	130	9.6
2021-08-05 22:35:00	23	118	9.6
2021-08-05 22:40:00	22.9	104	9.6
2021-08-05 22:45:00	22.8	109	9.6
2021-08-05 22:50:00	22.7	111	9.6
2021-08-05 22:55:00	22.8	123	9.6
2021-08-05 23:00:00	22.8	129	9.6
2021-08-05 23:05:00	22.8	136	9.6
2021-08-05 23:10:00	22.7	135	9.6
2021-08-05 23:15:00	22.7	144	9.6
2021-08-05 23:20:00	22.7	133	9.6
2021-08-05 23:25:00	22.6	133	9.6
2021-08-05 23:30:00	22.6	121	9.6
2021-08-05 23:35:00	22.5	127	9.6
2021-08-05 23:40:00	22.5	149	9.6
2021-08-05 23:45:00	22.4	140	9.6
2021-08-05 23:50:00	22.4	160	8
2021-08-05 23:55:00	22.4	167	8
2021-08-06	22.3	158	8
2021-08-06 00:05:00	22.2	157	8
2021-08-06 00:10:00	22	145	8
2021-08-06 00:15:00	21.8	151	8
2021-08-06 00:20:00	21.6	146	11.3
2021-08-06 00:25:00	21.6	105	11.3
2021-08-06 00:30:00	21.6	120	11.3
2021-08-06 00:35:00	21.6	120	11.3
2021-08-06 00:40:00	21.7	120	11.3
2021-08-06 00:45:00	21.8	117	11.3
2021-08-06 00:50:00	21.9	94	11.3
2021-08-06 00:55:00	21.9	104	9.6
2021-08-06 01:00:00	21.9	138	9.6
2021-08-06 01:05:00	21.9	146	9.6
2021-08-06 01:10:00	21.9	136	9.6
2021-08-06 01:15:00	21.9	95	9.6
2021-08-06 01:20:00	21.8	109	8
2021-08-06 01:25:00	21.8	105	8
2021-08-06 01:30:00	21.8	114	8
2021-08-06 01:35:00	21.8	115	8
2021-08-06 01:40:00	21.8	113	8
2021-08-06 01:45:00	21.8	111	8
2021-08-06 01:50:00	21.8	112	9.6
2021-08-06 01:55:00	21.7	116	9.6
2021-08-06 02:00:00	21.6	116	9.6
2021-08-06 02:05:00	21.5	114	9.6
2021-08-06 02:10:00	21.4	109	9.6
2021-08-06 02:15:00	21.3	112	9.6
2021-08-06 02:20:00	21.3	122	8
2021-08-06 02:25:00	21.3	143	8
2021-08-06 02:30:00	21.1	148	8
2021-08-06 02:35:00	20.9	144	8
2021-08-06 02:40:00	20.8	142	8
2021-08-06 02:45:00	20.7	138	8
2021-08-06 02:50:00	20.7	135	9.6
2021-08-06 02:55:00	20.7	131	9.6
2021-08-06 03:00:00	20.7	130	9.6
2021-08-06 03:05:00	20.7	126	9.6
2021-08-06 03:10:00	20.8	122	9.6
2021-08-06 03:15:00	20.9	116	9.6
2021-08-06 03:20:00	20.9	119	8
2021-08-06 03:25:00	20.9	116	8
2021-08-06 03:30:00	20.9	107	8
2021-08-06 03:35:00	20.9	104	8
2021-08-06 03:40:00	20.8	98	8
2021-08-06 03:45:00	20.8	96	8
2021-08-06 03:50:00	20.8	104	9.6
2021-08-06 03:55:00	20.8	99	9.6
2021-08-06 04:00:00	20.8	102	9.6
2021-08-06 04:05:00	20.8	103	9.6
2021-08-06 04:10:00	20.8	96	9.6
2021-08-06 04:15:00	20.9	85	9.6
2021-08-06 04:20:00	20.9	88	9.6
2021-08-06 04:25:00	20.9	84	9.6
2021-08-06 04:30:00	20.9	81	9.6
2021-08-06 04:35:00	20.9	87	9.6
2021-08-06 04:40:00	20.8	94	9.6
2021-08-06 04:45:00	20.8	106	9.6
2021-08-06 04:50:00	20.7	104	8
2021-08-06 04:55:00	20.7	93	8
2021-08-06 05:00:00	20.6	83	8
2021-08-06 05:05:00	20.6	87	8
2021-08-06 05:10:00	20.5	84	8
2021-08-06 05:15:00	20.4	86	8
2021-08-06 05:20:00	20.4	88	8
2021-08-06 05:25:00	20.4	95	8
2021-08-06 05:30:00	20.5	97	8
2021-08-06 05:35:00	20.5	112	8
2021-08-06 05:40:00	20.4	101	8
2021-08-06 05:45:00	20.3	89	8
2021-08-06 05:50:00	20.2	96	8
2021-08-06 05:55:00	20.2	73	8
2021-08-06 06:00:00	20.3	81	8
2021-08-06 06:05:00	20.2	81	8
2021-08-06 06:10:00	20.2	83	8
2021-08-06 06:15:00	20.2	86	8
2021-08-06 06:20:00	20.3	81	8
2021-08-06 06:25:00	20.3	74	8
2021-08-06 06:30:00	20.2	72	8
2021-08-06 06:35:00	20.2	76	8
2021-08-06 06:40:00	20.2	81	8
2021-08-06 06:45:00	20.3	78	8
2021-08-06 06:50:00	20.3	82	4.8
2021-08-06 06:55:00	20.5	81	4.8
2021-08-06 07:00:00	20.6	91	4.8
2021-08-06 07:05:00	20.7	86	4.8
2021-08-06 07:10:00	20.8	86	4.8
2021-08-06 07:15:00	20.9	90	4.8
2021-08-06 07:20:00	21	91	3.2
2021-08-06 07:25:00	21.1	106	3.2
2021-08-06 07:30:00	21	100	3.2
2021-08-06 07:35:00	21.1	116	3.2
2021-08-06 07:40:00	21.2	106	3.2
2021-08-06 07:45:00	21.3	115	3.2
2021-08-06 07:50:00	21.4	118	4.8
2021-08-06 07:55:00	21.5	113	4.8
2021-08-06 08:00:00	21.7	121	4.8
2021-08-06 08:05:00	21.8	109	4.8
2021-08-06 08:10:00	21.9	110	4.8
2021-08-06 08:15:00	22	94	4.8
2021-08-06 08:20:00	22.2	103	4.8
2021-08-06 08:25:00	22.4	98	4.8
2021-08-06 08:30:00	22.6	111	4.8
2021-08-06 08:35:00	22.8	99	4.8
2021-08-06 08:40:00	23	95	4.8
2021-08-06 08:45:00	23.3	93	4.8
2021-08-06 08:50:00	23.6	103	8
2021-08-06 08:55:00	23.7	113	8
2021-08-06 09:00:00	23.8	114	8
2021-08-06 09:05:00	24	123	8
2021-08-06 09:10:00	24.2	131	8
2021-08-06 09:15:00	24.4	130	8
2021-08-06 09:20:00	24.5	131	3.21
2021-08-06 09:25:00	24.8	120	3.21
2021-08-06 09:30:00	24.9	95	3.21
2021-08-06 09:35:00	25	116	3.21
2021-08-06 09:40:00	25.1	202	3.21
2021-08-06 09:45:00	25.1	127	3.21
2021-08-06 09:50:00	25.3	104	12.9
2021-08-06 09:55:00	25.3	127	12.9
2021-08-06 10:00:00	25.3	98	12.9
2021-08-06 10:05:00	25.4	85	12.9
2021-08-06 10:10:00	25.6	93	12.9
2021-08-06 10:15:00	25.8	133	12.9
2021-08-06 10:20:00	26	172	9.6
2021-08-06 10:25:00	26.3	133	9.6
2021-08-06 10:30:00	26.4	112	9.6
2021-08-06 10:35:00	26.4	193	9.6
2021-08-06 10:40:00	26.5	244	9.6
2021-08-06 10:45:00	26.5	311	9.6
2021-08-06 10:50:00	26.6	279	11.3
2021-08-06 10:55:00	26.7	196	11.3
2021-08-06 11:00:00	26.8	224	11.3
2021-08-06 11:05:00	27	225	11.3
2021-08-06 11:10:00	27.3	202	11.3
2021-08-06 11:15:00	27.6	236	11.3
2021-08-06 11:20:00	27.5	249	14.5
2021-08-06 11:25:00	27.5	255	14.5
2021-08-06 11:30:00	27.5	220	14.5
2021-08-06 11:35:00	27.5	204	14.5
2021-08-06 11:40:00	27.7	245	14.5
2021-08-06 11:45:00	27.8	256	14.5
2021-08-06 11:50:00	27.9	285	9.6
2021-08-06 11:55:00	27.8	310	9.6
2021-08-06 12:00:00	27.9	226	9.6
2021-08-06 12:05:00	28.2	263	9.6
2021-08-06 12:10:00	28.4	203	9.6
2021-08-06 12:15:00	28.3	150	9.6
2021-08-06 12:20:00	28.5	213	12.9
2021-08-06 12:25:00	28.6	277	12.9
2021-08-06 12:30:00	28.5	277	12.9
2021-08-06 12:35:00	28.5	292	12.9
2021-08-06 12:40:00	28.7	261	12.9
2021-08-06 12:45:00	28.6	335	12.9
2021-08-06 12:50:00	28.8	233	14.5
2021-08-06 12:55:00	28.9	266	14.5
2021-08-06 13:00:00	28.8	246	14.5
2021-08-06 13:05:00	28.9	306	14.5
2021-08-06 13:10:00	29.1	245	14.5
2021-08-06 13:15:00	29.3	266	14.5
2021-08-06 13:20:00	29.2	269	14.5
2021-08-06 13:25:00	29.1	184	14.5
2021-08-06 13:30:00	29.2	249	14.5
2021-08-06 13:35:00	29.4	274	14.5
2021-08-06 13:40:00	29.4	294	14.5
2021-08-06 13:45:00	29.4	230	14.5
2021-08-06 13:50:00	29.7	203	12.9
2021-08-06 13:55:00	29.8	252	12.9
2021-08-06 14:00:00	29.8	236	12.9
2021-08-06 14:05:00	29.9	249	12.9
2021-08-06 14:10:00	30.1	290	12.9
2021-08-06 14:15:00	29.9	253	12.9
2021-08-06 14:20:00	29.7	183	9.6
2021-08-06 14:25:00	30.1	233	9.6
2021-08-06 14:30:00	30.2	248	9.6
2021-08-06 14:35:00	30	244	9.6
2021-08-06 14:40:00	30	231	9.6
2021-08-06 14:45:00	30.3	233	9.6
2021-08-06 14:50:00	30.3	241	11.3
2021-08-06 14:55:00	30.7	236	11.3
2021-08-06 15:00:00	30.7	224	11.3
2021-08-06 15:05:00	30.6	257	11.3
2021-08-06 15:10:00	30.6	240	11.3
2021-08-06 15:15:00	30.6	267	11.3
2021-08-06 15:20:00	30.6	270	16.1
2021-08-06 15:25:00	30.7	246	16.1
2021-08-06 15:30:00	30.7	254	16.1
2021-08-06 15:35:00	30.8	235	16.1
2021-08-06 15:40:00	31	244	16.1
2021-08-06 15:45:00	30.9	237	16.1
2021-08-06 15:50:00	30.8	258	14.5
2021-08-06 15:55:00	30.8	235	14.5
2021-08-06 16:00:00	30.9	274	14.5
2021-08-06 16:05:00	31.1	266	14.5
2021-08-06 16:10:00	31	238	14.5
2021-08-06 16:15:00	31.3	249	14.5
2021-08-06 16:20:00	31.3	258	14.5
2021-08-06 16:25:00	31.2	263	14.5
2021-08-06 16:30:00	31.2	264	14.5
2021-08-06 16:35:00	31.4	270	14.5
2021-08-06 16:40:00	31.4	286	14.5
2021-08-06 16:45:00	31.5	273	14.5
2021-08-06 16:50:00	31.3	263	19.3
2021-08-06 16:55:00	31.2	274	19.3
2021-08-06 17:00:00	31.2	258	19.3
2021-08-06 17:05:00	31.2	239	19.3
2021-08-06 17:10:00	31.1	255	19.3
2021-08-06 17:15:00	31.1	275	19.3
2021-08-06 17:20:00	31.3	272	16.1
2021-08-06 17:25:00	31.3	251	16.1
2021-08-06 17:30:00	31.2	258	16.1
2021-08-06 17:35:00	31.1	228	16.1
2021-08-06 17:40:00	31	249	16.1
2021-08-06 17:45:00	30.9	251	16.1
2021-08-06 17:50:00	30.9	247	16.1
2021-08-06 17:55:00	30.8	258	16.1
2021-08-06 18:00:00	30.9	256	16.1
2021-08-06 18:05:00	30.7	250	16.1
2021-08-06 18:10:00	30.7	261	16.1
2021-08-06 18:15:00	30.8	255	16.1
2021-08-06 18:20:00	30.7	270	16.1
2021-08-06 18:25:00	30.7	249	16.1
2021-08-06 18:30:00	30.5	266	16.1
2021-08-06 18:35:00	30.5	249	16.1
2021-08-06 18:40:00	30.1	227	16.1
2021-08-06 18:45:00	29.8	225	16.1
2021-08-06 18:50:00	29.5	223	14.5
2021-08-06 18:55:00	29.3	245	14.5
2021-08-06 19:00:00	29.3	243	14.5
2021-08-06 19:05:00	29.1	220	14.5
2021-08-06 19:10:00	29.1	222	14.5
2021-08-06 19:15:00	28.9	236	14.5
2021-08-06 19:20:00	28.8	231	14.5
2021-08-06 19:25:00	28.7	230	14.5
2021-08-06 19:30:00	28.6	229	14.5
2021-08-06 19:35:00	28.5	220	14.5
2021-08-06 19:40:00	28.3	230	14.5
2021-08-06 19:45:00	28.3	235	14.5
2021-08-06 19:50:00	28.2	228	16
2021-08-06 19:55:00	28	229	16
2021-08-06 20:00:00	27.9	227	16
2021-08-06 20:05:00	27.8	213	16
2021-08-06 20:10:00	27.6	220	16
2021-08-06 20:15:00	27.5	213	16
2021-08-06 20:20:00	27.4	210	12.9
2021-08-06 20:25:00	27.2	203	12.9
2021-08-06 20:30:00	27.1	213	12.9
2021-08-06 20:35:00	26.9	225	12.9
2021-08-06 20:40:00	26.8	231	12.9
2021-08-06 20:45:00	26.7	239	12.9
2021-08-06 20:50:00	26.6	236	12.9
2021-08-06 20:55:00	26.4	223	12.9
2021-08-06 21:00:00	26.3	226	12.9
2021-08-06 21:05:00	26.2	214	12.9
2021-08-06 21:10:00	26	238	12.9
2021-08-06 21:15:00	25.8	224	12.9
2021-08-06 21:20:00	25.6	219	11.3
2021-08-06 21:25:00	25.4	222	11.3
2021-08-06 21:30:00	25.3	210	11.3
2021-08-06 21:35:00	25.2	204	11.3
2021-08-06 21:40:00	25.1	200	11.3
2021-08-06 21:45:00	25	180	11.3
2021-08-06 21:50:00	24.9	188	11.3
2021-08-06 21:55:00	24.9	193	11.3
2021-08-06 22:00:00	24.9	207	11.3
2021-08-06 22:05:00	24.8	192	11.3
2021-08-06 22:10:00	24.8	163	11.3
2021-08-06 22:15:00	24.8	164	11.3
2021-08-06 22:20:00	24.7	170	8
2021-08-06 22:25:00	24.6	195	8
2021-08-06 22:30:00	24.6	188	8
2021-08-06 22:35:00	24.5	193	8
2021-08-06 22:40:00	24.5	210	8
2021-08-06 22:45:00	24.5	221	8
2021-08-06 22:50:00	24.6	215	9.6
2021-08-06 22:55:00	24.6	200	9.6
2021-08-06 23:00:00	24.4	140	9.6
2021-08-06 23:05:00	24.3	126	9.6
2021-08-06 23:10:00	24.2	126	9.6
2021-08-06 23:15:00	24.2	126	9.6
2021-08-06 23:20:00	24.2	150	8
2021-08-06 23:25:00	24.2	196	8
2021-08-06 23:30:00	24.2	202	8
2021-08-06 23:35:00	24.2	202	8
2021-08-06 23:40:00	24.2	202	8
2021-08-06 23:45:00	24.2	202	8
2021-08-06 23:50:00	24.1	195	8
2021-08-06 23:55:00	24.1	164	8
2021-08-07	23.9	143	8
2021-08-07 00:05:00	23.7	143	8
2021-08-07 00:10:00	23.5	143	8
2021-08-07 00:15:00	23.5	143	8
2021-08-07 00:20:00	23.5	143	4.8
2021-08-07 00:25:00	23.5	143	4.8
2021-08-07 00:30:00	23.5	143	4.8
2021-08-07 00:35:00	23.5	143	4.8
2021-08-07 00:40:00	23.1	143	4.8
2021-08-07 00:45:00	22.7	143	4.8
2021-08-07 00:50:00	22.5	20	3.2
2021-08-07 00:55:00	22.5	20	3.2
2021-08-07 01:00:00	22.5	20	3.2
2021-08-07 01:05:00	22.4	20	3.2
2021-08-07 01:10:00	22.3	20	3.2
2021-08-07 01:15:00	22.2	20	3.2
2021-08-07 01:20:00	22.1	20	4.8
2021-08-07 01:25:00	21.9	20	4.8
2021-08-07 01:30:00	21.9	20	4.8
2021-08-07 01:35:00	21.8	20	4.8
2021-08-07 01:40:00	21.7	20	4.8
2021-08-07 01:45:00	21.6	19	4.8
2021-08-07 01:50:00	21.7	19	4.8
2021-08-07 01:55:00	21.8	19	4.8
2021-08-07 02:00:00	21.9	19	4.8
2021-08-07 02:05:00	22	313	4.8
2021-08-07 02:10:00	22.1	291	4.8
2021-08-07 02:15:00	22.1	291	4.8
2021-08-07 02:20:00	22	291	4.8
2021-08-07 02:25:00	21.9	291	4.8
2021-08-07 02:30:00	21.8	291	4.8
2021-08-07 02:35:00	21.7	291	4.8
2021-08-07 02:40:00	21.5	291	4.8
2021-08-07 02:45:00	21.4	298	4.8
2021-08-07 02:50:00	21.3	298	4.8
2021-08-07 02:55:00	21.2	298	4.8
2021-08-07 03:00:00	21.1	298	4.8
2021-08-07 03:05:00	20.8	298	4.8
2021-08-07 03:10:00	20.6	298	4.8
2021-08-07 03:15:00	20.5	298	4.8
2021-08-07 03:20:00	20.4	298	9.6
2021-08-07 03:25:00	20.3	298	9.6
2021-08-07 03:30:00	20.3	298	9.6
2021-08-07 03:35:00	20.2	298	9.6
2021-08-07 03:40:00	20.2	298	9.6
2021-08-07 03:45:00	20.2	298	9.6
2021-08-07 03:50:00	20.2	298	8
2021-08-07 03:55:00	20	298	8
2021-08-07 04:00:00	19.9	298	8
2021-08-07 04:05:00	19.9	298	8
2021-08-07 04:10:00	19.9	298	8
2021-08-07 04:15:00	19.8	298	8
2021-08-07 04:20:00	19.8	298	4.8
2021-08-07 04:25:00	19.8	298	4.8
2021-08-07 04:30:00	20	298	4.8
2021-08-07 04:35:00	20.1	5	4.8
2021-08-07 04:40:00	20.3	39	4.8
2021-08-07 04:45:00	20.7	49	4.8
2021-08-07 04:50:00	20.7	42	3.2
2021-08-07 04:55:00	20.5	43	3.2
2021-08-07 05:00:00	20.5	48	3.2
2021-08-07 05:05:00	20.6	49	3.2
2021-08-07 05:10:00	20.7	44	3.2
2021-08-07 05:15:00	20.7	44	3.2
2021-08-07 05:20:00	20.8	44	3.2
2021-08-07 05:25:00	20.7	44	3.2
2021-08-07 05:30:00	20.7	44	3.2
2021-08-07 05:35:00	20.8	44	3.2
2021-08-07 05:40:00	20.8	44	3.2
2021-08-07 05:45:00	20.7	44	3.2
2021-08-07 05:50:00	20.7	44	4.8
2021-08-07 05:55:00	20.7	172	4.8
2021-08-07 06:00:00	20.7	154	4.8
2021-08-07 06:05:00	20.7	159	4.8
2021-08-07 06:10:00	20.7	153	4.8
2021-08-07 06:15:00	20.6	144	4.8
2021-08-07 06:20:00	20.6	144	4.8
2021-08-07 06:25:00	20.7	144	4.8
2021-08-07 06:30:00	20.7	144	4.8
2021-08-07 06:35:00	20.8	144	4.8
2021-08-07 06:40:00	20.8	144	4.8
2021-08-07 06:45:00	20.7	144	4.8
2021-08-07 06:50:00	20.7	144	8
2021-08-07 06:55:00	20.8	144	8
2021-08-07 07:00:00	20.8	144	8
2021-08-07 07:05:00	20.9	144	8
2021-08-07 07:10:00	21	144	8
2021-08-07 07:15:00	21.2	144	8
2021-08-07 07:20:00	21.4	144	8
2021-08-07 07:25:00	21.7	144	8
2021-08-07 07:30:00	22	144	8
2021-08-07 07:35:00	22.3	110	8
2021-08-07 07:40:00	22.5	65	8
2021-08-07 07:45:00	22.7	65	8
2021-08-07 07:50:00	22.8	81	8
2021-08-07 07:55:00	23.1	90	8
2021-08-07 08:00:00	23.4	117	8
2021-08-07 08:05:00	23.7	107	8
2021-08-07 08:10:00	23.9	84	8
2021-08-07 08:15:00	24.1	74	8
2021-08-07 08:20:00	24.4	129	1.6
2021-08-07 08:25:00	24.6	132	1.6
2021-08-07 08:30:00	24.7	132	1.6
2021-08-07 08:35:00	25	132	1.6
2021-08-07 08:40:00	25.3	147	1.6
2021-08-07 08:45:00	25.5	116	1.6
2021-08-07 08:50:00	25.7	108	9.6
2021-08-07 08:55:00	25.9	123	9.6
2021-08-07 09:00:00	26.1	126	9.6
2021-08-07 09:05:00	26.3	145	9.6
2021-08-07 09:10:00	26.6	139	9.6
2021-08-07 09:15:00	26.6	146	9.6
2021-08-07 09:20:00	26.7	148	19.3
2021-08-07 09:25:00	26.8	152	19.3
2021-08-07 09:30:00	26.9	135	19.3
2021-08-07 09:35:00	27.1	142	19.3
2021-08-07 09:40:00	27.4	156	19.3
2021-08-07 09:45:00	27.4	135	19.3
2021-08-07 09:50:00	27.3	148	20.9
2021-08-07 09:55:00	27.3	146	20.9
2021-08-07 10:00:00	27.6	135	20.9
2021-08-07 10:05:00	27.9	133	20.9
2021-08-07 10:10:00	27.9	134	20.9
2021-08-07 10:15:00	28	150	20.9
2021-08-07 10:20:00	28.2	147	19.3
2021-08-07 10:25:00	28.3	129	19.3
2021-08-07 10:30:00	28.4	137	19.3
2021-08-07 10:35:00	28.4	138	19.3
2021-08-07 10:40:00	28.6	123	19.3
2021-08-07 10:45:00	28.8	129	19.3
2021-08-07 10:50:00	29	136	20.9
2021-08-07 10:55:00	29.2	145	20.9
2021-08-07 11:00:00	29.5	142	20.9
2021-08-07 11:05:00	29.7	136	20.9
2021-08-07 11:10:00	29.7	140	20.9
2021-08-07 11:15:00	29.8	176	20.9
2021-08-07 11:20:00	29.9	150	20.9
2021-08-07 11:25:00	29.9	167	20.9
2021-08-07 11:30:00	30.2	150	20.9
2021-08-07 11:35:00	30.3	182	20.9
2021-08-07 11:40:00	30.3	213	20.9
2021-08-07 11:45:00	30.4	169	20.9
2021-08-07 11:50:00	30.7	229	20.9
2021-08-07 11:55:00	30.7	217	20.9
2021-08-07 12:00:00	30.6	207	20.9
2021-08-07 12:05:00	30.6	219	20.9
2021-08-07 12:10:00	30.8	217	20.9
2021-08-07 12:15:00	31	261	20.9
2021-08-07 12:20:00	31.3	235	24.1
2021-08-07 12:25:00	31.4	227	24.1
2021-08-07 12:30:00	31.7	197	24.1
2021-08-07 12:35:00	31.6	191	24.1
2021-08-07 12:40:00	31.6	166	24.1
2021-08-07 12:45:00	31.6	184	24.1
2021-08-07 12:50:00	31.8	222	22.5
2021-08-07 12:55:00	32.1	208	22.5
2021-08-07 13:00:00	32.1	244	22.5
2021-08-07 13:05:00	32.1	191	22.5
2021-08-07 13:10:00	32.1	219	22.5
2021-08-07 13:15:00	32.3	234	22.5
2021-08-07 13:20:00	32.4	231	24.1
2021-08-07 13:25:00	32.4	233	24.1
2021-08-07 13:30:00	32.2	249	24.1
2021-08-07 13:35:00	32.3	228	24.1
2021-08-07 13:40:00	32.5	227	24.1
2021-08-07 13:45:00	32.2	239	24.1
2021-08-07 13:50:00	32.3	236	22.5
2021-08-07 13:55:00	32.5	233	22.5
2021-08-07 14:00:00	32.5	238	22.5
2021-08-07 14:05:00	32.8	224	22.5
2021-08-07 14:10:00	33	194	22.5
2021-08-07 14:15:00	32.9	213	22.5
2021-08-07 14:20:00	32.8	217	22.5
2021-08-07 14:25:00	32.8	216	22.5
2021-08-07 14:30:00	32.9	217	22.5
2021-08-07 14:35:00	32.9	209	22.5
2021-08-07 14:40:00	32.9	216	22.5
2021-08-07 14:45:00	33.1	207	22.5
2021-08-07 14:50:00	33.2	221	24.1
2021-08-07 14:55:00	33.1	212	24.1
2021-08-07 15:00:00	33.1	221	24.1
2021-08-07 15:05:00	33.2	228	24.1
2021-08-07 15:10:00	33.3	201	24.1
2021-08-07 15:15:00	33.3	209	24.1
2021-08-07 15:20:00	33.3	235	22.5
2021-08-07 15:25:00	33.3	222	22.5
2021-08-07 15:30:00	33.5	216	22.5
2021-08-07 15:35:00	33.7	220	22.5
2021-08-07 15:40:00	33.6	226	22.5
2021-08-07 15:45:00	33.4	221	22.5
2021-08-07 15:50:00	33.5	206	19.3
2021-08-07 15:55:00	33.5	222	19.3
2021-08-07 16:00:00	33.4	219	19.3
2021-08-07 16:05:00	33.6	213	19.3
2021-08-07 16:10:00	33.6	231	19.3
2021-08-07 16:15:00	33.6	217	19.3
2021-08-07 16:20:00	33.6	221	19.3
2021-08-07 16:25:00	33.4	216	19.3
2021-08-07 16:30:00	33.6	204	19.3
2021-08-07 16:35:00	33.8	225	19.3
2021-08-20 12:25:00	30.5	277	7.41
2021-08-20 12:30:00	30.5	282	7.41
2021-08-20 12:35:00	30.5	311	7.41
2021-08-20 12:40:00	30.8	259	7.41
2021-08-20 12:45:00	30.7	291	7.41
2021-08-20 12:50:00	30.4	248	9.26
2021-08-20 12:55:00	30.6	243	9.26
2021-08-20 13:00:00	30.9	268	9.26
2021-08-20 13:05:00	30.9	293	9.26
2021-08-20 13:10:00	30.9	273	9.26
2021-08-20 13:15:00	31	287	9.26
2021-08-20 13:20:00	31.1	271	11.1
2021-08-20 13:25:00	31.1	279	11.1
2021-08-20 13:30:00	31.2	252	11.1
2021-08-20 13:35:00	31.4	264	11.1
2021-08-20 13:40:00	31.8	247	11.1
2021-08-20 13:45:00	31.7	241	11.1
2021-08-20 13:50:00	31.8	278	20.4
2021-08-20 13:55:00	31.7	268	20.4
2021-08-20 14:00:00	31.6	248	20.4
2021-08-20 14:05:00	31.9	290	20.4
2021-08-20 14:10:00	32.2	302	20.4
2021-08-20 14:15:00	32.4	229	20.4
2021-08-20 14:20:00	32.5	219	16.7
2021-08-20 14:25:00	32.4	222	16.7
2021-08-20 14:30:00	32	233	16.7
2021-08-20 14:35:00	31.8	279	16.7
2021-08-20 14:40:00	31.7	230	16.7
2021-08-20 14:45:00	31.7	227	16.7
2021-08-20 14:50:00	31.7	257	18.5
2021-08-20 14:55:00	31.8	287	18.5
2021-08-20 15:00:00	31	310	18.5
2021-08-20 15:05:00	30.5	276	18.5
2021-08-20 15:10:00	30.2	313	18.5
2021-08-20 15:15:00	28.5	284	18.5
2021-08-20 15:20:00	28.7	304	16.17
2021-08-20 15:25:00	30.1	354	16.17
2021-08-20 15:30:00	30.6	328	16.17
2021-08-20 15:35:00	30.7	344	16.17
2021-08-20 15:40:00	30.9	47	16.17
2021-08-20 15:45:00	30.2	101	16.17
2021-08-20 15:50:00	29.4	132	22.2
2021-08-20 15:55:00	29.3	101	22.2
2021-08-20 16:00:00	29.2	119	22.2
2021-08-20 16:05:00	28.7	95	22.2
2021-08-20 16:10:00	28.7	88	22.2
2021-08-20 16:15:00	28.6	104	22.2
2021-08-20 16:20:00	28.7	119	16.7
2021-08-20 16:25:00	28.7	88	16.7
2021-08-20 16:30:00	28.5	91	16.7
2021-08-20 16:35:00	28.9	115	16.7
2021-08-20 16:40:00	29.4	121	16.7
2021-08-20 16:45:00	29.4	53	16.7
2021-08-20 16:50:00	28	30	16.7
2021-08-20 16:55:00	26.8	46	16.7
2021-08-20 17:00:00	25.9	41	16.7
2021-08-20 17:05:00	24.9	41	16.7
2021-08-20 17:10:00	24.6	29	16.7
2021-08-20 17:15:00	24.8	47	16.7
2021-08-20 17:20:00	24.7	31	16.7
2021-08-20 17:25:00	23.8	342	16.7
2021-08-20 17:30:00	23.3	1	16.7
2021-08-20 17:35:00	23.3	131	16.7
2021-08-20 17:40:00	23.6	79	16.7
2021-08-20 17:45:00	24.1	40	16.7
2021-08-20 17:50:00	24.1	39	18.5
2021-08-20 17:55:00	23.6	71	18.5
2021-08-20 18:00:00	23.4	66	18.5
2021-08-20 18:05:00	23.5	70	18.5
2021-08-20 18:10:00	23.7	62	18.5
2021-08-20 18:15:00	23.7	65	18.5
2021-08-20 18:20:00	23.7	80	9.26
2021-08-20 18:25:00	23.8	120	9.26
2021-08-20 18:30:00	23.9	110	9.26
2021-08-20 18:35:00	24.1	122	9.26
2021-08-20 18:40:00	24.1	130	9.26
2021-08-20 18:45:00	24	127	9.26
2021-08-20 18:50:00	24	103	5.56
2021-08-20 18:55:00	24.1	120	5.56
2021-08-20 19:00:00	24.3	115	5.56
2021-08-20 19:05:00	24.4	112	5.56
2021-08-20 19:10:00	24.6	124	5.56
2021-08-20 19:15:00	24.6	119	5.56
2021-08-20 19:20:00	24.6	132	9.26
2021-08-20 19:25:00	24.6	127	9.26
2021-08-20 19:30:00	24.6	134	9.26
2021-08-20 19:35:00	24.7	135	9.26
2021-08-20 19:40:00	24.6	99	9.26
2021-08-20 19:45:00	24.6	106	9.26
2021-08-20 19:50:00	24.5	119	11.1
2021-08-20 19:55:00	24.5	112	11.1
2021-08-20 20:00:00	24.4	103	11.1
2021-08-20 20:05:00	24.3	113	11.1
2021-08-20 20:10:00	24.3	107	11.1
2021-08-20 20:15:00	24.3	81	11.1
2021-08-20 20:20:00	24.3	75	11.1
2021-08-20 20:25:00	24.2	76	11.1
2021-08-20 20:30:00	24.2	68	11.1
2021-08-20 20:35:00	24.1	71	11.1
2021-08-20 20:40:00	24.1	85	11.1
2021-08-20 20:45:00	24	86	11.1
2021-08-20 20:50:00	24	85	7.41
2021-08-20 20:55:00	23.8	85	7.41
2021-08-20 21:00:00	23.7	85	7.41
2021-08-20 21:05:00	23.6	85	7.41
2021-08-20 21:10:00	23.5	85	7.41
2021-08-20 21:15:00	23.4	85	7.41
2021-08-20 21:20:00	23.2	85	3.7
2021-08-20 21:25:00	23.2	85	3.7
2021-08-20 21:30:00	23.1	85	3.7
2021-08-20 21:35:00	23.1	85	3.7
2021-08-20 21:40:00	23	85	3.7
2021-08-20 21:45:00	22.9	85	3.7
2021-08-20 21:50:00	22.9	74	5.56
2021-08-20 21:55:00	22.8	65	5.56
2021-08-20 22:00:00	22.7	63	5.56
2021-08-20 22:05:00	22.7	63	5.56
2021-08-20 22:10:00	22.6	63	5.56
2021-08-20 22:15:00	22.6	63	5.56
2021-08-20 22:20:00	22.6	63	7.41
2021-08-20 22:25:00	22.6	63	7.41
2021-08-20 22:30:00	22.6	63	7.41
2021-08-20 22:35:00	22.4	63	7.41
2021-08-20 22:40:00	22.3	63	7.41
2021-08-20 22:45:00	22.2	63	7.41
2021-08-20 22:50:00	22.2	63	3.7
2021-08-20 22:55:00	22.1	63	3.7
2021-08-20 23:00:00	22.2	63	3.7
2021-08-20 23:05:00	22.1	63	3.7
2021-08-20 23:10:00	22.1	63	3.7
2021-08-20 23:15:00	21.9	63	3.7
2021-08-20 23:20:00	21.8	63	3.7
2021-08-20 23:25:00	21.8	63	3.7
2021-08-20 23:30:00	21.7	63	3.7
2021-08-20 23:35:00	21.7	63	3.7
2021-08-20 23:40:00	21.6	63	3.7
2021-08-20 23:45:00	21.5	63	3.7
2021-08-20 23:50:00	21.3	63	5.56
2021-08-20 23:55:00	21.3	63	5.56
2021-08-21	21.2	63	5.56
2021-08-21 00:05:00	21.1	63	5.56
2021-08-21 00:10:00	21	63	5.56
2021-08-21 00:15:00	21	63	5.56
2021-08-21 00:20:00	21	63	3.7
2021-08-21 00:25:00	21	63	3.7
2021-08-21 00:30:00	21	63	3.7
2021-08-21 00:35:00	20.9	63	3.7
2021-08-21 00:40:00	20.8	63	3.7
2021-08-21 00:45:00	20.7	63	3.7
2021-08-21 00:50:00	20.6	63	7.41
2021-08-21 00:55:00	20.6	63	7.41
2021-08-21 01:00:00	20.5	63	7.41
2021-08-21 01:05:00	20.4	63	7.41
2021-08-21 01:10:00	20.3	63	7.41
2021-08-21 01:15:00	20.2	63	7.41
2021-08-21 01:20:00	20.1	63	3.7
2021-08-21 01:25:00	19.9	63	3.7
2021-08-21 01:30:00	19.8	63	3.7
2021-08-21 01:35:00	19.7	63	3.7
2021-08-21 01:40:00	19.6	63	3.7
2021-08-21 01:45:00	19.7	63	3.7
2021-08-21 01:50:00	19.8	63	3.7
2021-08-21 01:55:00	19.8	63	3.7
2021-08-21 02:00:00	19.9	63	3.7
2021-08-21 02:05:00	19.9	63	3.7
2021-08-21 02:10:00	20	63	3.7
2021-08-21 02:15:00	19.9	63	3.7
2021-08-21 02:20:00	19.9	63	5.56
2021-08-21 02:25:00	19.9	63	5.56
2021-08-21 02:30:00	19.8	63	5.56
2021-08-21 02:35:00	19.8	63	5.56
2021-08-21 02:40:00	19.8	63	5.56
2021-08-21 02:45:00	19.7	63	5.56
2021-08-21 02:50:00	19.6	63	3.7
2021-08-21 02:55:00	19.5	63	3.7
2021-08-21 03:00:00	19.4	63	3.7
2021-08-21 03:05:00	19.3	37	3.7
2021-08-21 03:10:00	19.1	34	3.7
2021-08-21 03:15:00	19	33	3.7
2021-08-21 03:20:00	18.9	33	5.56
2021-08-21 03:25:00	19	33	5.56
2021-08-21 03:30:00	19	33	5.56
2021-08-21 03:35:00	19	33	5.56
2021-08-21 03:40:00	19	33	5.56
2021-08-21 03:45:00	19	33	5.56
2021-08-21 03:50:00	19	33	5.56
2021-08-21 03:55:00	19.1	33	5.56
2021-08-21 04:00:00	19.1	33	5.56
2021-08-21 04:05:00	19.2	33	5.56
2021-08-21 04:10:00	19.3	33	5.56
2021-08-21 04:15:00	19.3	33	5.56
2021-08-21 04:20:00	19.4	33	5.56
2021-08-21 04:25:00	19.3	33	5.56
2021-08-21 04:30:00	19.2	33	5.56
2021-08-21 04:35:00	19	33	5.56
2021-08-21 04:40:00	18.8	33	5.56
2021-08-21 04:45:00	18.7	12	5.56
2021-08-21 04:50:00	18.7	12	5.56
2021-08-21 04:55:00	18.7	12	5.56
2021-08-21 05:00:00	18.8	12	5.56
2021-08-21 05:05:00	18.8	13	5.56
2021-08-21 05:10:00	18.9	18	5.56
2021-08-21 05:15:00	18.9	37	5.56
2021-08-21 05:20:00	18.9	37	7.41
2021-08-21 05:25:00	18.8	37	7.41
2021-08-21 05:30:00	18.6	37	7.41
2021-08-21 05:35:00	18.6	37	7.41
2021-08-21 05:40:00	18.5	37	7.41
2021-08-21 05:45:00	18.4	37	7.41
2021-08-21 05:50:00	18.3	37	7.41
2021-08-21 05:55:00	18.3	37	7.41
2021-08-21 06:00:00	18.2	37	7.41
2021-08-21 06:05:00	18.2	37	7.41
2021-08-21 06:10:00	18.2	37	7.41
2021-08-21 06:15:00	18.1	37	7.41
2021-08-21 06:20:00	18.1	37	9.26
2021-08-21 06:25:00	18	37	9.26
2021-08-21 06:30:00	18	37	9.26
2021-08-21 06:35:00	18.1	37	9.26
2021-08-21 06:40:00	18.1	37	9.26
2021-08-21 06:45:00	18.1	37	9.26
2021-08-21 06:50:00	18.2	37	7.41
2021-08-21 06:55:00	18.3	37	7.41
2021-08-21 07:00:00	18.3	37	7.41
2021-08-21 07:05:00	18.4	37	7.41
2021-08-21 07:10:00	18.4	37	7.41
2021-08-21 07:15:00	18.4	37	7.41
2021-08-21 07:20:00	18.4	37	9.26
2021-08-21 07:25:00	18.5	37	9.26
2021-08-21 07:30:00	18.6	37	9.26
2021-08-21 07:35:00	18.8	36	9.26
2021-08-21 07:40:00	18.9	36	9.26
2021-08-21 07:45:00	19.1	16	9.26
2021-08-21 07:50:00	19.3	11	9.26
2021-08-21 07:55:00	19.6	11	9.26
2021-08-21 08:00:00	19.9	11	9.26
2021-08-21 08:05:00	20.2	11	9.26
2021-08-21 08:10:00	20.3	11	9.26
2021-08-21 08:15:00	20.6	11	9.26
2021-08-21 08:20:00	20.9	11	13
2021-08-21 08:25:00	21.1	42	13
2021-08-21 08:30:00	21.3	39	13
2021-08-21 08:35:00	21.4	34	13
2021-08-21 08:40:00	21.5	13	13
2021-08-21 08:45:00	21.6	35	13
2021-08-21 08:50:00	21.8	26	11.1
2021-08-21 08:55:00	21.9	360	11.1
2021-08-21 09:00:00	22.1	2	11.1
2021-08-21 09:05:00	22.3	5	11.1
2021-08-21 09:10:00	22.6	347	11.1
2021-08-21 09:15:00	22.7	333	11.1
2021-08-21 09:20:00	22.9	302	9.26
2021-08-21 09:25:00	23.1	302	9.26
2021-08-21 09:30:00	23.4	314	9.26
2021-08-21 09:35:00	23.6	343	9.26
2021-08-21 09:40:00	23.8	298	9.26
2021-08-21 09:45:00	24	301	9.26
2021-08-21 09:50:00	24.2	286	9.26
2021-08-21 09:55:00	24.4	298	9.26
2021-08-21 10:00:00	24.6	260	9.26
2021-08-21 10:05:00	24.9	297	9.26
2021-08-21 10:10:00	25.1	316	9.26
2021-08-21 10:15:00	25.2	271	9.26
2021-08-21 10:20:00	25.3	261	7.41
2021-08-21 10:25:00	25.5	227	7.41
2021-08-21 10:30:00	25.8	204	7.41
2021-08-21 10:35:00	26.1	89	7.41
2021-08-21 10:40:00	26.3	75	7.41
2021-08-21 10:45:00	26.7	317	7.41
2021-08-21 10:50:00	26.8	302	7.41
2021-08-21 10:55:00	26.9	306	7.41
2021-08-21 11:00:00	27.1	241	7.41
2021-08-21 11:05:00	27.3	281	7.41
2021-08-21 11:10:00	27.4	279	7.41
2021-08-21 11:15:00	27.5	245	7.41
2021-08-21 11:20:00	27.7	264	7.41
2021-08-21 11:25:00	27.9	327	7.41
2021-08-21 11:30:00	28.1	323	7.41
2021-08-21 11:35:00	28.4	324	7.41
2021-08-21 11:40:00	28.5	303	7.41
2021-08-21 11:45:00	28.6	275	7.41
2021-08-21 11:50:00	28.8	290	11.1
2021-08-21 11:55:00	28.9	295	11.1
2021-08-21 12:00:00	29.2	316	11.1
2021-08-21 12:05:00	29.3	330	11.1
2021-08-21 12:10:00	29.3	23	11.1
2021-08-21 12:15:00	29.6	318	11.1
2021-08-21 12:20:00	30	317	9.26
2021-08-21 12:25:00	30.3	290	9.26
2021-08-21 12:30:00	30.2	287	9.26
2021-08-21 12:35:00	30.2	304	9.26
2021-08-21 12:40:00	30.3	274	9.26
2021-08-21 12:45:00	30.6	288	9.26
2021-08-21 12:50:00	30.5	268	11.1
2021-08-21 12:55:00	30.5	312	11.1
2021-08-21 13:00:00	30.7	342	11.1
2021-08-21 13:05:00	30.9	336	11.1
2021-08-21 13:10:00	31	3	11.1
2021-08-21 13:15:00	31	10	11.1
2021-08-21 13:20:00	31.2	290	7.41
2021-08-21 13:25:00	31.2	293	7.41
2021-08-21 13:30:00	31.3	355	7.41
2021-08-21 13:35:00	31.4	10	7.41
2021-08-21 13:40:00	31.7	308	7.41
2021-08-21 13:45:00	31.6	323	7.41
2021-08-21 13:50:00	31.8	321	16.7
2021-08-21 13:55:00	32.1	344	16.7
2021-08-21 14:00:00	32.2	340	16.7
2021-08-21 14:05:00	32.1	317	16.7
2021-08-21 14:10:00	32.6	307	16.7
2021-08-21 14:15:00	32.8	314	16.7
2021-08-21 14:20:00	32.7	273	14.8
2021-08-21 14:25:00	32.6	266	14.8
2021-08-21 14:30:00	32.9	305	14.8
2021-08-21 14:35:00	32.9	305	14.8
2021-08-21 14:40:00	32.7	279	14.8
2021-08-21 14:45:00	32.8	320	14.8
2021-08-21 14:50:00	33.1	329	16.7
2021-08-21 14:55:00	33.1	318	16.7
2021-08-21 15:00:00	33.3	332	16.7
2021-08-21 15:05:00	33.4	1	16.7
2021-08-21 15:10:00	33.5	3	16.7
2021-08-21 15:15:00	33.7	282	16.7
2021-08-21 15:20:00	34	268	18.5
2021-08-21 15:25:00	34.3	272	18.5
2021-08-21 15:30:00	34	292	18.5
2021-08-21 15:35:00	33.4	281	18.5
2021-08-21 15:40:00	33.1	270	18.5
2021-08-21 15:45:00	32.8	234	18.5
2021-08-21 15:50:00	32.6	228	20.4
2021-08-21 15:55:00	32.8	263	20.4
2021-08-21 16:00:00	33	269	20.4
2021-08-28 12:05:00	26.8	143	20.4
2021-08-28 12:10:00	27.2	148	20.4
2021-08-28 12:15:00	27.4	117	20.4
2021-08-28 12:20:00	27.5	167	18.5
2021-08-28 12:25:00	27.3	121	18.5
2021-08-28 12:30:00	27.3	132	18.5
2021-08-28 12:35:00	27.1	147	18.5
2021-08-28 12:40:00	27.1	130	18.5
2021-08-28 12:45:00	27.3	161	18.5
2021-08-28 12:50:00	27.4	166	14.8
2021-08-28 12:55:00	27.2	150	14.8
2021-08-28 13:00:00	26.9	161	14.8
2021-08-28 13:05:00	25.9	221	14.8
2021-08-28 13:10:00	24	286	14.8
2021-08-28 13:15:00	23.4	2	14.8
2021-08-28 13:20:00	23	327	24.1
2021-08-28 13:25:00	22.9	350	24.1
2021-08-28 13:30:00	22.8	17	24.1
2021-08-28 13:35:00	22.8	29	24.1
2021-08-28 13:40:00	22.9	87	24.1
2021-08-28 13:45:00	23	102	24.1
2021-08-28 13:50:00	23.2	102	22.2
2021-08-28 13:55:00	23.4	117	22.2
2021-08-28 14:00:00	23.6	217	22.2
2021-08-28 14:05:00	23.8	221	22.2
2021-08-28 14:10:00	24.1	232	22.2
2021-08-28 14:15:00	24.4	288	22.2
2021-08-28 14:20:00	24.6	250	22.2
2021-08-28 14:25:00	24.8	250	22.2
2021-08-28 14:30:00	24.9	93	22.2
2021-08-28 14:35:00	25.1	66	22.2
2021-08-28 14:40:00	25.2	73	22.2
2021-08-28 14:45:00	25.2	46	22.2
2021-08-28 14:50:00	25.1	354	24.1
2021-08-28 14:55:00	25.2	322	24.1
2021-08-28 15:00:00	25.4	302	24.1
2021-08-28 15:05:00	25.7	280	24.1
2021-08-28 15:10:00	26	301	24.1
2021-08-28 15:15:00	24.7	335	24.1
2021-08-28 15:20:00	23.5	346	24.1
2021-08-28 15:25:00	23.3	337	24.1
2021-08-28 15:30:00	23.1	337	24.1
2021-08-28 15:35:00	23.3	356	24.1
2021-08-28 15:40:00	23.2	344	24.1
2021-08-28 15:45:00	23.3	344	24.1
2021-08-28 15:50:00	23.8	347	22.2
2021-08-28 15:55:00	23.9	345	22.2
2021-08-28 16:00:00	23.7	340	22.2
2021-08-28 16:05:00	23.4	348	22.2
2021-08-28 16:10:00	23.2	344	22.2
2021-08-28 16:15:00	23.2	333	22.2
2021-08-28 16:20:00	23.3	334	18.5
2021-08-28 16:25:00	23.4	342	18.5
2021-08-28 16:30:00	23.5	351	18.5
2021-08-28 16:35:00	23.5	335	18.5
2021-08-28 16:40:00	23.7	350	18.5
2021-08-28 16:45:00	23.8	336	18.5
2021-08-28 16:50:00	24.1	334	18.5
2021-08-28 16:55:00	24.5	323	18.5
2021-08-28 17:00:00	24.6	327	18.5
2021-08-28 17:05:00	24.6	351	18.5
2021-08-28 17:10:00	24.6	326	18.5
2021-08-28 17:15:00	24.7	326	18.5
2021-08-28 17:20:00	24.9	350	11.1
2021-08-28 17:25:00	24.9	357	11.1
2021-08-28 17:30:00	25	356	11.1
2021-08-28 17:35:00	25	337	11.1
2021-08-28 17:40:00	24.9	335	11.1
2021-08-28 17:45:00	24.8	340	11.1
2021-08-28 17:50:00	24.9	343	14.8
2021-08-28 17:55:00	24.9	351	14.8
2021-08-28 18:00:00	24.9	332	14.8
2021-08-28 18:05:00	24.9	344	14.8
2021-08-28 18:10:00	24.8	352	14.8
2021-08-28 18:15:00	24.8	350	14.8
2021-08-28 18:20:00	24.8	347	13
2021-08-28 18:25:00	24.7	355	13
2021-08-28 18:30:00	24.7	326	13
2021-08-28 18:35:00	24.8	333	13
2021-08-28 18:40:00	24.8	346	13
2021-08-28 18:45:00	24.9	4	13
2021-08-28 18:50:00	24.9	344	11.1
2021-08-28 18:55:00	24.9	345	11.1
2021-08-28 19:00:00	24.9	16	11.1
2021-08-28 19:05:00	24.8	4	11.1
2021-08-28 19:10:00	24.8	12	11.1
2021-08-28 19:15:00	24.9	336	11.1
2021-08-28 19:20:00	24.8	344	14.8
2021-08-28 19:25:00	24.7	339	14.8
2021-08-28 19:30:00	24.6	341	14.8
2021-08-28 19:35:00	24.5	330	14.8
2021-08-28 19:40:00	24.5	328	14.8
2021-08-28 19:45:00	24.3	329	14.8
2021-08-28 19:50:00	24.1	336	11.1
2021-08-28 19:55:00	24	327	11.1
2021-08-28 20:00:00	23.8	335	11.1
2021-08-28 20:05:00	23.7	340	11.1
2021-08-28 20:10:00	23.6	345	11.1
2021-08-28 20:15:00	23.5	351	11.1
2021-08-28 20:20:00	23.3	348	11.1
2021-08-28 20:25:00	23.2	336	11.1
2021-08-28 20:30:00	23	328	11.1
2021-08-28 20:35:00	22.8	340	11.1
2021-08-28 20:40:00	22.7	336	11.1
2021-08-28 20:45:00	22.6	339	11.1
2021-08-28 20:50:00	22.4	1	9.26
2021-08-28 20:55:00	22.2	1	9.26
2021-08-28 21:00:00	21.9	6	9.26
2021-08-28 21:05:00	21.8	11	9.26
2021-08-28 21:10:00	21.6	6	9.26
2021-08-28 21:15:00	21.5	8	9.26
2021-08-28 21:20:00	21.4	24	14.8
2021-08-28 21:25:00	21.2	22	14.8
2021-08-28 21:30:00	21.1	4	14.8
2021-08-28 21:35:00	21	2	14.8
2021-08-28 21:40:00	21	4	14.8
2021-08-28 21:45:00	20.9	8	14.8
2021-08-28 21:50:00	20.8	11	14.8
2021-08-28 21:55:00	20.6	11	14.8
2021-08-28 22:00:00	20.6	5	14.8
2021-08-28 22:05:00	20.6	2	14.8
2021-08-28 22:10:00	20.6	359	14.8
2021-08-28 22:15:00	20.5	10	14.8
2021-08-28 22:20:00	20.3	20	14.8
2021-08-28 22:25:00	20.2	35	14.8
2021-08-28 22:30:00	20.2	25	14.8
2021-08-28 22:35:00	20.2	15	14.8
2021-08-28 22:40:00	20.2	1	14.8
2021-08-28 22:45:00	20.2	4	14.8
2021-08-28 22:50:00	20.2	11	13
2021-08-28 22:55:00	20.1	11	13
2021-08-28 23:00:00	20.1	11	13
2021-08-28 23:05:00	20.1	9	13
2021-08-28 23:10:00	20	9	13
2021-08-28 23:15:00	19.9	9	13
2021-08-28 23:20:00	19.8	9	9.26
2021-08-28 23:25:00	19.7	9	9.26
2021-08-28 23:30:00	19.6	9	9.26
2021-08-28 23:35:00	19.5	9	9.26
2021-08-28 23:40:00	19.4	9	9.26
2021-08-28 23:45:00	19.4	9	9.26
2021-08-28 23:50:00	19.3	23	11.1
2021-08-28 23:55:00	19.4	47	11.1
2021-08-29	19.4	43	11.1
2021-08-29 00:05:00	19.3	43	11.1
2021-08-29 00:10:00	19.2	43	11.1
2021-08-29 00:15:00	19.1	43	11.1
2021-08-29 00:20:00	19.2	43	9.26
2021-08-29 00:25:00	19.2	43	9.26
2021-08-29 00:30:00	19.1	43	9.26
2021-08-29 00:35:00	19	4	9.26
2021-08-29 00:40:00	18.9	355	9.26
2021-08-29 00:45:00	18.9	355	9.26
2021-08-29 00:50:00	18.9	355	9.26
2021-08-29 00:55:00	18.8	354	9.26
2021-08-29 01:00:00	18.7	351	9.26
2021-08-29 01:05:00	18.6	355	9.26
2021-08-29 01:10:00	18.4	355	9.26
2021-08-29 01:15:00	18.3	8	9.26
2021-08-29 01:20:00	18	16	9.26
2021-08-29 01:25:00	17.9	15	9.26
2021-08-29 01:30:00	17.9	355	9.26
2021-08-29 01:35:00	18	355	9.26
2021-08-29 01:40:00	18	355	9.26
2021-08-29 01:45:00	17.9	355	9.26
2021-08-29 01:50:00	17.8	355	11.1
2021-08-29 01:55:00	17.7	355	11.1
2021-08-29 02:00:00	17.7	355	11.1
2021-08-29 02:05:00	17.7	355	11.1
2021-08-29 02:10:00	17.7	355	11.1
2021-08-29 02:15:00	17.7	355	11.1
2021-08-29 02:20:00	17.7	355	14.8
2021-08-29 02:25:00	17.6	355	14.8
2021-08-29 02:30:00	17.5	355	14.8
2021-08-29 02:35:00	17.3	355	14.8
2021-08-29 02:40:00	17.3	355	14.8
2021-08-29 02:45:00	17.2	355	14.8
2021-08-29 02:50:00	17	355	9.26
2021-08-29 02:55:00	16.7	355	9.26
2021-08-29 03:00:00	16.5	355	9.26
2021-08-29 03:05:00	16.4	355	9.26
2021-08-29 03:10:00	16.2	355	9.26
2021-08-29 03:15:00	16.1	355	9.26
2021-08-29 03:20:00	16	355	11.1
2021-08-29 03:25:00	16	355	11.1
2021-08-29 03:30:00	16	355	11.1
2021-08-29 03:35:00	15.9	355	11.1
2021-08-29 03:40:00	15.9	355	11.1
2021-08-29 03:45:00	15.9	355	11.1
2021-08-29 03:50:00	15.9	355	9.26
2021-08-29 03:55:00	16	355	9.26
2021-08-29 04:00:00	16	355	9.26
2021-08-29 04:05:00	16.1	355	9.26
2021-08-29 04:10:00	16.1	355	9.26
2021-08-29 04:15:00	16.1	355	9.26
2021-08-29 04:20:00	16.1	355	11.1
2021-08-29 04:25:00	16.1	355	11.1
2021-08-29 04:30:00	16.2	355	11.1
2021-08-29 04:35:00	16.2	355	11.1
2021-08-29 04:40:00	16.2	355	11.1
2021-08-29 04:45:00	16.2	355	11.1
2021-08-29 04:50:00	16.3	355	11.1
2021-08-29 04:55:00	16.3	355	11.1
2021-08-29 05:00:00	16.2	355	11.1
2021-08-29 05:05:00	16.2	355	11.1
2021-08-29 05:10:00	16	355	11.1
2021-08-29 05:15:00	15.8	355	11.1
2021-08-29 05:20:00	15.7	355	11.1
2021-08-29 05:25:00	15.7	355	11.1
2021-08-29 05:30:00	15.7	355	11.1
2021-08-29 05:35:00	15.7	355	11.1
2021-08-29 05:40:00	15.6	355	11.1
2021-08-29 05:45:00	15.5	351	11.1
2021-08-29 05:50:00	15.2	354	9.26
2021-08-29 05:55:00	15.1	2	9.26
2021-08-29 06:00:00	15.1	22	9.26
2021-08-29 06:05:00	14.8	43	9.26
2021-08-29 06:10:00	14.8	50	9.26
2021-08-29 06:15:00	14.9	58	9.26
2021-08-29 06:20:00	15.1	58	13
2021-08-29 06:25:00	15.2	58	13
2021-08-29 06:30:00	15.2	58	13
2021-08-29 06:35:00	15.1	9	13
2021-08-29 06:40:00	15	342	13
2021-08-29 06:45:00	15	342	13
2021-08-29 06:50:00	15	283	11.1
2021-08-29 06:55:00	15.1	267	11.1
2021-08-29 07:00:00	15.2	235	11.1
2021-08-29 07:05:00	15.4	217	11.1
2021-08-29 07:10:00	15.5	195	11.1
2021-08-29 07:15:00	15.6	200	11.1
2021-08-29 07:20:00	15.7	200	9.26
2021-08-29 07:25:00	15.8	137	9.26
2021-08-29 07:30:00	15.9	136	9.26
2021-08-29 07:35:00	15.9	136	9.26
2021-08-29 07:40:00	15.9	136	9.26
2021-08-29 07:45:00	16	136	9.26
2021-08-29 07:50:00	16.2	136	13
2021-08-29 07:55:00	16.4	136	13
2021-08-29 08:00:00	16.6	136	13
2021-08-29 08:05:00	16.9	136	13
2021-08-29 08:10:00	17.2	136	13
2021-08-29 08:15:00	17.3	136	13
2021-08-29 08:20:00	17.6	136	13
2021-08-29 08:25:00	17.9	136	13
2021-08-29 08:30:00	18	136	13
2021-08-29 08:35:00	18	29	13
2021-08-29 08:40:00	18.1	29	13
2021-08-29 08:45:00	18.4	30	13
2021-08-29 08:50:00	18.5	30	14.8
2021-08-29 08:55:00	18.6	332	14.8
2021-08-29 09:00:00	18.6	300	14.8
2021-08-29 09:05:00	18.7	11	14.8
2021-08-29 09:10:00	18.9	24	14.8
2021-08-29 09:15:00	19.2	92	14.8
2021-08-29 09:20:00	19.4	18	20.4
2021-08-29 09:25:00	19.5	50	20.4
2021-08-29 09:30:00	19.6	25	20.4
2021-08-29 09:35:00	19.7	36	20.4
2021-08-29 09:40:00	19.8	41	20.4
2021-08-29 09:45:00	20.1	41	20.4
2021-08-29 09:50:00	20.3	34	16.7
2021-08-29 09:55:00	20.6	328	16.7
2021-08-29 10:00:00	20.9	334	16.7
2021-08-29 10:05:00	21	357	16.7
2021-08-29 10:10:00	21.3	354	16.7
2021-08-29 10:15:00	21.6	352	16.7
2021-08-29 10:20:00	21.7	338	16.7
2021-08-29 10:25:00	21.7	2	16.7
2021-08-29 10:30:00	21.8	348	16.7
2021-08-29 10:35:00	22.1	334	16.7
2021-08-29 10:40:00	22.4	3	16.7
2021-08-29 10:45:00	22.7	7	16.7
2021-08-29 10:50:00	22.8	335	14.8
2021-08-29 10:55:00	22.7	345	14.8
2021-08-29 11:00:00	22.9	336	14.8
2021-08-29 11:05:00	23.1	359	14.8
2021-08-29 11:10:00	23.5	354	14.8
2021-08-29 11:15:00	23.6	337	14.8
2021-08-29 11:20:00	23.8	349	9.26
2021-08-29 11:25:00	24	298	9.26
2021-08-29 11:30:00	24	305	9.26
2021-08-29 11:35:00	24.1	301	9.26
2021-08-29 11:40:00	24.3	301	9.26
2021-08-29 11:45:00	24.4	313	9.26
2021-08-29 11:50:00	24.6	301	13
2021-08-29 11:55:00	24.6	334	13
2021-08-29 12:00:00	24.8	65	13
2021-08-29 12:05:00	25.2	21	13
2021-08-29 12:10:00	25.2	26	13
2021-08-29 12:15:00	25.3	336	13
2021-08-29 12:20:00	25.2	312	14.8
2021-08-29 12:25:00	25.3	342	14.8
2021-08-29 12:30:00	25.5	353	14.8
2021-08-29 12:35:00	25.5	346	14.8
2021-08-29 12:40:00	25.6	298	14.8
2021-08-29 12:45:00	25.8	305	14.8
2021-08-29 12:50:00	26	258	13
2021-08-29 12:55:00	26.2	279	13
2021-08-29 13:00:00	26.4	306	13
2021-08-29 13:05:00	26.4	360	13
2021-08-29 13:10:00	26.4	273	13
2021-08-29 13:15:00	26.4	277	13
2021-08-29 13:20:00	26.5	269	14.8
2021-08-29 13:25:00	26.6	308	14.8
2021-08-29 13:30:00	26.7	335	14.8
2021-08-29 13:35:00	26.8	320	14.8
2021-08-29 13:40:00	27.2	338	14.8
2021-08-29 13:45:00	27.5	321	14.8
2021-08-29 13:50:00	27.5	329	16.7
2021-08-29 13:55:00	27.3	329	16.7
2021-08-29 14:00:00	27.3	289	16.7
2021-08-29 14:05:00	27.4	334	16.7
2021-08-29 14:10:00	27.4	343	16.7
2021-08-29 14:15:00	27.3	315	16.7
2021-08-29 14:20:00	27.3	338	16.7
2021-08-29 14:25:00	27.5	345	16.7
2021-08-29 14:30:00	27.5	355	16.7
2021-08-29 14:35:00	27.5	336	16.7
2021-08-29 14:40:00	27.7	302	16.7
2021-08-29 14:45:00	27.8	296	16.7
2021-08-29 14:50:00	27.7	282	13
2021-08-29 14:55:00	27.7	296	13
2021-08-29 15:00:00	27.8	312	13
2021-08-29 15:05:00	28	297	13
2021-08-29 15:10:00	28	278	13
2021-08-29 15:15:00	27.8	336	13
2021-08-29 15:20:00	27.9	17	14.8
2021-08-29 15:25:00	28.1	342	14.8
2021-08-29 15:30:00	28.3	337	14.8
2021-08-29 15:35:00	28.3	338	14.8
2021-08-29 15:40:00	28.2	342	14.8
2021-08-29 15:45:00	27.8	1	14.8
2021-08-29 15:50:00	28	321	18.5
2021-08-29 15:55:00	28	311	18.5
2021-08-29 16:00:00	28.1	314	18.5
2021-08-29 16:05:00	28	302	18.5
2021-08-29 16:10:00	28.1	332	18.5
2021-08-29 16:15:00	28.2	344	18.5
2021-08-29 16:20:00	28.2	337	14.8
2021-08-29 16:25:00	28.1	332	14.8
2021-08-31 10:00:00	23.5	350	11.1
2021-08-31 10:05:00	23.6	350	11.1
2021-08-31 10:10:00	23.7	350	11.1
2021-08-31 10:15:00	23.9	19	11.1
2021-08-31 10:20:00	24	5	7.41
2021-08-31 10:25:00	24.1	5	7.41
2021-08-31 10:30:00	24.4	254	7.41
2021-08-31 10:35:00	24.6	254	7.41
2021-08-31 10:40:00	25.1	67	7.41
2021-08-31 10:45:00	25.3	77	7.41
2021-08-31 10:50:00	25.4	57	7.41
2021-08-31 10:55:00	25.6	57	7.41
2021-08-31 11:00:00	26.1	148	7.41
2021-08-31 11:05:00	26.1	157	7.41
2021-08-31 11:10:00	26.3	219	7.41
2021-08-31 11:15:00	26.2	271	7.41
2021-08-31 11:20:00	26.2	236	5.56
2021-08-31 11:25:00	26.3	254	5.56
2021-08-31 11:30:00	26.6	142	5.56
2021-08-31 11:35:00	26.8	131	5.56
2021-08-31 11:40:00	26.9	152	5.56
2021-08-31 11:45:00	26.9	156	5.56
2021-08-31 11:50:00	27.1	128	5.56
2021-08-31 11:55:00	27.3	184	5.56
2021-08-31 12:00:00	27.3	258	5.56
2021-08-31 12:05:00	26.9	253	5.56
2021-08-31 12:10:00	26.8	195	5.56
2021-08-31 12:15:00	26.9	276	5.56
2021-08-31 12:20:00	27.2	255	7.41
2021-08-31 12:25:00	27.2	264	7.41
2021-08-31 12:30:00	27.2	281	7.41
2021-08-31 12:35:00	27.1	14	7.41
2021-08-31 12:40:00	27.1	33	7.41
2021-08-31 12:45:00	27.6	49	7.41
2021-08-31 12:50:00	28	245	7.41
2021-08-31 12:55:00	28.1	259	7.41
2021-08-31 13:00:00	28.2	223	7.41
2021-08-31 13:05:00	28	258	7.41
2021-08-31 13:10:00	27.9	272	7.41
2021-08-31 13:15:00	28.2	219	7.41
2021-08-31 13:20:00	28.4	257	13
2021-08-31 13:25:00	28.3	272	13
2021-08-31 13:30:00	28	260	13
2021-08-31 13:35:00	28.3	191	13
2021-08-31 13:40:00	28.2	175	13
2021-08-31 13:45:00	28.3	222	13
2021-08-31 13:50:00	28.3	274	9.26
2021-08-31 13:55:00	28.4	266	9.26
2021-08-31 14:00:00	28.4	286	9.26
2021-08-31 14:05:00	28.4	207	9.26
2021-08-31 14:10:00	28.3	122	9.26
2021-08-31 14:15:00	28.6	263	9.26
2021-08-31 14:20:00	28.8	276	16.7
2021-08-31 14:25:00	29	258	16.7
2021-08-31 14:30:00	28.6	243	16.7
2021-08-31 14:35:00	28.5	234	16.7
2021-08-31 14:40:00	28.4	45	16.7
2021-08-31 14:45:00	28.4	34	16.7
2021-08-31 14:50:00	28.5	229	14.8
2021-08-31 14:55:00	28.6	205	14.8
2021-08-31 15:00:00	28.9	233	14.8
2021-08-31 15:05:00	28.7	260	14.8
2021-08-31 15:10:00	28.7	245	14.8
2021-08-31 15:15:00	28.5	233	14.8
2021-08-31 15:20:00	28.3	231	16.7
2021-08-31 15:25:00	27.8	225	16.7
2021-08-31 15:30:00	27.8	226	16.7
2021-08-31 15:35:00	27.7	227	16.7
2021-08-31 15:40:00	27.6	201	16.7
2021-08-31 15:45:00	27.4	233	16.7
2021-08-31 15:50:00	27.3	238	18.5
2021-08-31 15:55:00	27.4	237	18.5
2021-08-31 16:00:00	27.3	232	18.5
2021-08-31 16:05:00	27.3	224	18.5
2021-08-31 16:10:00	27.4	230	18.5
2021-08-31 16:15:00	27.5	245	18.5
2021-08-31 16:20:00	27.5	221	18.5
2021-08-31 16:25:00	27.7	240	18.5
2021-08-31 16:30:00	27.7	237	18.5
2021-08-31 16:35:00	27.7	236	18.5
2021-08-31 16:40:00	27.6	221	18.5
2021-08-31 16:45:00	27.8	249	18.5
2021-08-31 16:50:00	27.6	230	14.8
2021-08-31 16:55:00	27.4	224	14.8
2021-08-31 17:00:00	27.4	226	14.8
2021-08-31 17:05:00	27.4	232	14.8
2021-08-31 17:10:00	27.4	233	14.8
2021-08-31 17:15:00	27.3	214	14.8
2021-08-31 17:20:00	27.3	225	14.8
2021-08-31 17:25:00	27.1	210	14.8
2021-08-31 17:30:00	27.1	228	14.8
2021-08-31 17:35:00	27.1	219	14.8
2021-08-31 17:40:00	27.1	230	14.8
2021-08-31 17:45:00	27.2	226	14.8
2021-08-31 17:50:00	27.1	211	16.7
2021-08-31 17:55:00	27.1	228	16.7
2021-08-31 18:00:00	27	218	16.7
2021-08-31 18:05:00	26.9	213	16.7
2021-08-31 18:10:00	26.9	227	16.7
2021-08-31 18:15:00	26.9	230	16.7
2021-08-31 18:20:00	26.8	228	14.8
2021-08-31 18:25:00	26.8	227	14.8
2021-08-31 18:30:00	26.8	246	14.8
2021-08-31 18:35:00	26.8	251	14.8
2021-08-31 18:40:00	26.8	239	14.8
2021-08-31 18:45:00	26.7	241	14.8
2021-08-31 18:50:00	26.6	237	14.8
2021-08-31 18:55:00	26.4	240	14.8
2021-08-31 19:00:00	26.2	226	14.8
2021-08-31 19:05:00	26	227	14.8
2021-08-31 19:10:00	25.9	225	14.8
2021-08-31 19:15:00	25.8	228	14.8
2021-08-31 19:20:00	25.7	233	11.1
2021-08-31 19:25:00	25.6	235	11.1
2021-08-31 19:30:00	25.5	236	11.1
2021-08-31 19:35:00	25.4	235	11.1
2021-08-31 19:40:00	25.3	234	11.1
2021-08-31 19:45:00	25.1	228	11.1
2021-08-31 19:50:00	25	222	9.26
2021-08-31 19:55:00	24.9	223	9.26
2021-08-31 20:00:00	24.8	227	9.26
2021-08-31 20:05:00	24.7	230	9.26
2021-08-31 20:10:00	24.6	220	9.26
2021-08-31 20:15:00	24.5	223	9.26
2021-08-31 20:20:00	24.4	216	7.41
2021-08-31 20:25:00	24.4	216	7.41
2021-08-31 20:30:00	24.3	203	7.41
2021-08-31 20:35:00	24.3	217	7.41
2021-08-31 20:40:00	24.3	217	7.41
2021-08-31 20:45:00	24.2	217	7.41
2021-08-31 20:50:00	24.1	214	7.41
2021-08-31 20:55:00	24.1	213	7.41
2021-08-31 21:00:00	24	212	7.41
2021-08-31 21:05:00	24	212	7.41
2021-08-31 21:10:00	23.9	212	7.41
2021-08-31 21:15:00	23.9	287	7.41
2021-08-31 21:20:00	23.6	309	3.7
2021-08-31 21:25:00	23.4	309	3.7
2021-08-31 21:30:00	23.2	309	3.7
2021-08-31 21:35:00	23	309	3.7
2021-08-31 21:40:00	23	309	3.7
2021-08-31 21:45:00	23	309	3.7
2021-08-31 21:50:00	22.9	309	1.85
2021-08-31 21:55:00	22.9	350	1.85
2021-08-31 22:00:00	22.6	355	1.85
2021-08-31 22:05:00	22.5	360	1.85
2021-08-31 22:10:00	22.4	360	1.85
2021-08-31 22:15:00	22.3	360	1.85
2021-08-31 22:20:00	22.3	360	1.85
2021-08-31 22:25:00	22.2	360	1.85
2021-08-31 22:30:00	22.2	360	1.85
2021-08-31 22:35:00	22.2	360	1.85
2021-08-31 22:40:00	22.2	360	1.85
2021-08-31 22:45:00	22.1	360	1.85
2021-08-31 22:50:00	21.4	349	1.85
2021-08-31 22:55:00	20.8	349	1.85
2021-08-31 23:00:00	20.5	349	1.85
2021-08-31 23:05:00	20.2	349	1.85
2021-08-31 23:10:00	20.1	349	1.85
2021-08-31 23:15:00	20	349	1.85
2021-08-31 23:20:00	20	349	5.56
2021-08-31 23:25:00	20	349	5.56
2021-08-31 23:30:00	20	349	5.56
2021-08-31 23:35:00	20.1	349	5.56
2021-08-31 23:40:00	20.1	349	5.56
2021-08-31 23:45:00	20	349	5.56
2021-08-31 23:50:00	20.1	349	3.7
2021-08-31 23:55:00	20.1	349	3.7
2021-09-01	20.1	349	3.7
2021-09-01 00:05:00	20	349	3.7
2021-09-01 00:10:00	20.1	349	3.7
2021-09-01 00:15:00	20.1	349	3.7
2021-09-01 00:20:00	19.7	5	5.56
2021-09-01 00:25:00	19.1	18	5.56
2021-09-01 00:30:00	18.8	18	5.56
2021-09-01 00:35:00	18.9	18	5.56
2021-09-01 00:40:00	19	18	5.56
2021-09-01 00:45:00	19	18	5.56
2021-09-01 00:50:00	18.9	18	3.7
2021-09-01 00:55:00	18.8	18	3.7
2021-09-01 01:00:00	18.6	18	3.7
2021-09-01 01:05:00	18.4	6	3.7
2021-09-01 01:10:00	18.3	5	3.7
2021-09-01 01:15:00	18.4	5	3.7
2021-09-01 01:20:00	18.6	5	3.7
2021-09-01 01:25:00	18.6	6	3.7
2021-09-01 01:30:00	18.7	7	3.7
2021-09-01 01:35:00	18.8	7	3.7
2021-09-01 01:40:00	18.8	6	3.7
2021-09-01 01:45:00	18.8	6	3.7
2021-09-01 01:50:00	18.9	8	5.56
2021-09-01 01:55:00	19	9	5.56
2021-09-01 02:00:00	19	9	5.56
2021-09-01 02:05:00	18.9	5	5.56
2021-09-01 02:10:00	18.6	5	5.56
2021-09-01 02:15:00	18.4	5	5.56
2021-09-01 02:20:00	18.1	5	5.56
2021-09-01 02:25:00	18	5	5.56
2021-09-01 02:30:00	18	5	5.56
2021-09-01 02:35:00	18	5	5.56
2021-09-01 02:40:00	18.2	5	5.56
2021-09-01 02:45:00	18.3	5	5.56
2021-09-01 02:50:00	18.4	5	5.56
2021-09-01 02:55:00	18.5	5	5.56
2021-09-01 03:00:00	18.6	11	5.56
2021-09-01 03:05:00	18.7	238	5.56
2021-09-01 03:10:00	18.8	238	5.56
2021-09-01 03:15:00	18.8	238	5.56
2021-09-01 03:20:00	18.8	238	1.85
2021-09-01 03:25:00	18.8	225	1.85
2021-09-01 03:30:00	18.8	227	1.85
2021-09-01 03:35:00	18.8	227	1.85
2021-09-01 03:40:00	18.7	227	1.85
2021-09-01 03:45:00	18.7	227	1.85
2021-09-01 03:50:00	18.4	227	1.85
2021-09-01 03:55:00	18	227	1.85
2021-09-01 04:00:00	17.5	227	1.85
2021-09-01 04:05:00	17.1	343	1.85
2021-09-01 04:10:00	16.9	343	1.85
2021-09-01 04:15:00	16.6	343	1.85
2021-09-01 04:20:00	16.4	343	3.7
2021-09-01 04:25:00	16.3	343	3.7
2021-09-01 04:30:00	16.2	343	3.7
2021-09-01 04:35:00	16.2	343	3.7
2021-09-01 04:40:00	16.2	343	3.7
2021-09-01 04:45:00	16.1	343	3.7
2021-09-01 04:50:00	15.9	344	7.41
2021-09-01 04:55:00	15.8	331	7.41
2021-09-01 05:00:00	15.7	333	7.41
2021-09-01 05:05:00	15.8	357	7.41
2021-09-01 05:10:00	16	342	7.41
2021-09-01 05:15:00	16.3	356	7.41
2021-09-01 05:20:00	16.5	7	7.41
2021-09-01 05:25:00	16.7	13	7.41
2021-09-01 05:30:00	16.7	12	7.41
2021-09-01 05:35:00	16.6	12	7.41
2021-09-01 05:40:00	16.6	13	7.41
2021-09-01 05:45:00	16.7	13	7.41
2021-09-01 05:50:00	16.7	13	13
2021-09-01 05:55:00	16.7	12	13
2021-09-01 06:00:00	16.5	12	13
2021-09-01 06:05:00	16.5	12	13
2021-09-01 06:10:00	16.5	11	13
2021-09-01 06:15:00	16.5	10	13
2021-09-01 06:20:00	16.5	10	13
2021-09-01 06:25:00	16.4	10	13
2021-09-01 06:30:00	16.4	10	13
2021-09-01 06:35:00	16.4	11	13
2021-09-01 06:40:00	16.3	11	13
2021-09-01 06:45:00	16.2	36	13
2021-09-01 06:50:00	16.2	69	9.26
2021-09-01 06:55:00	16.3	69	9.26
2021-09-01 07:00:00	16.4	69	9.26
2021-09-01 07:05:00	16.6	69	9.26
2021-09-01 07:10:00	16.8	69	9.26
2021-09-01 07:15:00	17	69	9.26
2021-09-01 07:20:00	17.2	69	11.1
2021-09-01 07:25:00	17.1	69	11.1
2021-09-01 07:30:00	16.9	69	11.1
2021-09-01 07:35:00	16.7	69	11.1
2021-09-01 07:40:00	16.8	69	11.1
2021-09-01 07:45:00	17	74	11.1
2021-09-01 07:50:00	17.3	235	9.26
2021-09-01 07:55:00	17.5	218	9.26
2021-09-01 08:00:00	17.6	205	9.26
2021-09-01 08:05:00	17.8	205	9.26
2021-09-01 08:10:00	17.9	270	9.26
2021-09-01 08:15:00	18.1	273	9.26
2021-09-01 08:20:00	18.2	300	7.41
2021-09-01 08:25:00	18.4	313	7.41
2021-09-01 08:30:00	18.6	355	7.41
2021-09-01 08:35:00	18.8	11	7.41
2021-09-01 08:40:00	19.1	11	7.41
2021-09-01 08:45:00	19.4	28	7.41
2021-09-01 08:50:00	19.6	22	9.26
2021-09-01 08:55:00	19.9	19	9.26
2021-09-01 09:00:00	20.1	35	9.26
2021-09-01 09:05:00	20.4	63	9.26
2021-09-01 09:10:00	20.5	29	9.26
2021-09-01 09:15:00	20.6	41	9.26
2021-09-01 09:20:00	20.9	43	9.26
2021-09-01 09:25:00	21.2	52	9.26
2021-09-01 09:30:00	21.4	46	9.26
2021-09-01 09:35:00	21.7	327	9.26
2021-09-01 09:40:00	21.9	311	9.26
2021-09-01 09:45:00	22.1	238	9.26
2021-09-01 09:50:00	22.6	238	9.26
2021-09-01 09:55:00	23	238	9.26
2021-09-01 10:00:00	23.5	238	9.26
2021-09-01 10:05:00	23.9	144	9.26
2021-09-01 10:10:00	24.2	144	9.26
2021-09-01 10:15:00	24.3	263	9.26
2021-09-01 10:20:00	24	262	7.41
2021-09-01 10:25:00	23.9	307	7.41
2021-09-01 10:30:00	23.9	275	7.41
2021-09-01 10:35:00	23.9	265	7.41
2021-09-01 10:40:00	23.9	244	7.41
2021-09-01 10:45:00	24.2	255	7.41
2021-09-01 10:50:00	24.3	270	5.56
2021-09-01 10:55:00	24.6	270	5.56
2021-09-01 11:00:00	24.7	284	5.56
2021-09-01 11:05:00	24.8	300	5.56
2021-09-01 11:10:00	25	249	5.56
2021-09-01 11:15:00	25.2	301	5.56
2021-09-01 11:20:00	25.4	312	7.41
2021-09-01 11:25:00	25.5	258	7.41
2021-09-01 11:30:00	25.5	235	7.41
2021-09-01 11:35:00	25.6	218	7.41
2021-09-01 11:40:00	25.7	165	7.41
2021-09-01 11:45:00	26.1	221	7.41
2021-09-01 11:50:00	26.2	264	5.56
2021-09-01 11:55:00	26.2	268	5.56
2021-09-01 12:00:00	26.4	232	5.56
2021-09-01 12:05:00	26.7	221	5.56
2021-09-01 12:10:00	26.8	159	5.56
2021-09-01 12:15:00	27	316	5.56
2021-09-01 12:20:00	27	273	7.41
2021-09-01 12:25:00	27	267	7.41
2021-09-01 12:30:00	27	291	7.41
2021-09-01 12:35:00	27	244	7.41
2021-09-01 12:40:00	27.1	221	7.41
2021-09-01 12:45:00	27.3	265	7.41
2021-09-01 12:50:00	27.5	243	9.26
2021-09-01 12:55:00	27.7	250	9.26
2021-09-01 13:00:00	27.9	315	9.26
2021-09-01 13:05:00	27.9	182	9.26
2021-09-01 13:10:00	28.1	278	9.26
2021-09-01 13:15:00	28.6	12	9.26
2021-09-01 13:20:00	28.6	3	9.26
2021-09-01 13:25:00	28.7	58	9.26
2021-09-01 13:30:00	29	301	9.26
2021-09-01 13:35:00	28.9	276	9.26
2021-09-01 13:40:00	28.6	254	9.26
2021-09-01 13:45:00	28.5	214	9.26
2021-09-01 13:50:00	28.6	283	3.7
2021-09-01 13:55:00	28.7	283	3.7
2021-09-01 14:00:00	28.8	265	3.7
2021-09-01 14:05:00	28.8	289	3.7
2021-09-01 14:10:00	28.8	229	3.7
2021-09-01 14:15:00	28.8	212	3.7
2021-09-01 14:20:00	29.1	261	11.1
2021-09-01 14:25:00	29.3	280	11.1
2021-09-01 14:30:00	29.4	310	11.1
2021-09-01 14:35:00	29.4	340	11.1
2021-09-01 14:40:00	29.6	308	11.1
2021-09-01 14:45:00	29.9	313	11.1
2021-09-01 14:50:00	30.2	265	9.26
2021-09-01 14:55:00	30	239	9.26
2021-09-01 15:00:00	29.9	243	9.26
2021-09-01 15:05:00	29.8	277	9.26
2021-09-01 15:10:00	29.6	313	9.26
2021-09-01 15:15:00	29.8	294	9.26
2021-09-01 15:20:00	30	265	9.26
2021-09-01 15:25:00	30.1	227	9.26
2021-09-01 15:30:00	30	218	9.26
2021-09-01 15:35:00	30	275	9.26
2021-09-01 15:40:00	29.9	328	9.26
2021-09-01 15:45:00	30	322	9.26
2021-09-01 15:50:00	30.2	262	18.5
2021-09-01 15:55:00	30.4	272	18.5
2021-09-01 16:00:00	30.4	276	18.5
2021-09-01 16:05:00	30.2	298	18.5
2021-09-01 16:10:00	30	267	18.5
2021-09-01 16:15:00	30	290	18.5
2021-09-01 16:20:00	30.1	79	16.7
2021-09-01 16:25:00	30.1	283	16.7
2021-09-01 16:30:00	29.9	274	16.7
2021-09-01 16:35:00	29.9	262	16.7
2021-09-01 16:40:00	30.2	237	16.7
2021-09-01 16:45:00	30.1	258	16.7
2021-09-01 16:50:00	30	272	18.5
2021-09-01 16:55:00	30	256	18.5
2021-09-01 17:00:00	29.8	260	18.5
2021-09-01 17:05:00	29.6	278	18.5
2021-09-01 17:10:00	29.7	259	18.5
2021-09-01 17:15:00	29.7	253	18.5
2021-09-01 17:20:00	29.7	256	20.4
2021-09-01 17:25:00	29.7	257	20.4
2021-09-01 17:30:00	29.5	262	20.4
2021-09-01 17:35:00	29.4	266	20.4
2021-09-01 17:40:00	29.3	246	20.4
2021-09-01 17:45:00	29.2	246	20.4
2021-09-01 17:50:00	29.2	255	14.8
2021-09-01 17:55:00	29	246	14.8
2021-09-01 18:00:00	28.8	239	14.8
2021-09-01 18:05:00	28.5	241	14.8
2021-09-01 18:10:00	28.5	237	14.8
2021-09-01 18:15:00	28.6	241	14.8
2021-09-01 18:20:00	28.6	249	14.8
2021-09-01 18:25:00	28.6	238	14.8
2021-09-01 18:30:00	28.4	242	14.8
2021-09-01 18:35:00	28.3	247	14.8
2021-09-01 18:40:00	28.3	243	14.8
2021-09-01 18:45:00	28.2	260	14.8
2021-09-01 18:50:00	28.2	237	14.8
2021-09-01 18:55:00	28	237	14.8
2021-09-01 19:00:00	27.9	231	14.8
2021-09-01 19:05:00	27.8	232	14.8
2021-09-01 19:10:00	27.6	230	14.8
2021-09-01 19:15:00	27.5	214	14.8
2021-09-01 19:20:00	27.4	224	9.26
2021-09-01 19:25:00	27.3	203	9.26
2021-09-01 19:30:00	27.2	204	9.26
2021-09-01 19:35:00	27	188	9.26
2021-09-01 19:40:00	26.8	196	9.26
2021-09-01 19:45:00	26.7	191	9.26
2021-09-01 19:50:00	26.6	187	9.26
2021-09-01 19:55:00	26.4	189	9.26
2021-09-01 20:00:00	26.3	188	9.26
2021-09-01 20:05:00	26.2	168	9.26
2021-09-01 20:10:00	26	152	9.26
2021-09-01 20:15:00	25.7	157	9.26
[truncated: 174 more rows]
